# Supplementary material for: Highly Efficient and Comprehensive Identification of Ethyl Methanesulfonate-Induced Mutations in Nicotiana tabacum L. by Whole-Genome and Whole-Exome Sequencing
Source: Front Plant Sci. 2021 Jun 1;12:671598. doi: 10.3389/fpls.2021.671598 (PMC8204250; doi:10.3389/fpls.2021.671598)
Supplement: Supplementary Figure 1 — Target coverage and identity in the Nitab-v4.5_wes sequences. Histograms of the BLAST mapping of the target regions to Nitab-v4.5_wes sequences. (A) Percentage of query length; (B) Percentage identity. Most of the target regions had very high (>90%) coverage and identity. [file Data_Sheet_1.zip]

Archive with 12 entries (11 files):
- Supplementary materials/
- Supplementary materials/Supplementary Figures.pdf
- Supplementary materials/Supplementary Table 1.xlsx
- Supplementary materials/Supplementary Table 10.docx
- Supplementary materials/Supplementary Table 2.xlsx
- Supplementary materials/Supplementary Table 3.xlsx
- Supplementary materials/Supplementary Table 4.xlsx
- Supplementary materials/Supplementary Table 5.docx
- Supplementary materials/Supplementary Table 6.xlsx
- Supplementary materials/Supplementary Table 7.xlsx
- Supplementary materials/Supplementary Table 8.xlsx
- Supplementary materials/Supplementary Table 9.xlsx
