# Supplementary material for: Highly Efficient and Comprehensive Identification of Ethyl Methanesulfonate-Induced Mutations in Nicotiana tabacum L. by Whole-Genome and Whole-Exome Sequencing
Source: Front Plant Sci. 2021 Jun 1;12:671598. doi: 10.3389/fpls.2021.671598 (PMC8204250; doi:10.3389/fpls.2021.671598)
Supplement: Supplementary Figure 1 — Target coverage and identity in the Nitab-v4.5_wes sequences. Histograms of the BLAST mapping of the target regions to Nitab-v4.5_wes sequences. (A) Percentage of query length; (B) Percentage identity. Most of the target regions had very high (>90%) coverage and identity. [file Data_Sheet_1.zip › Supplementary materials/Supplementary Table 1.xlsx]

## Sheet: Sheet1
Supplementary Table 1 Positions of additional genes that are defined in the genome of tobacco cultivar TN90 but not in K326 (Sierro et al. 2014)
Gene ID in TN90	CDS ID in TN90	Predicted protein†	No. of protein-coding exons	Hit No.	Scaffold in K326	Start position	End position
gene_66343	mRNA_141797_cds	NAC domain containing protein 50	1	1	Ntab-K326_AWOJ-SS1180	72120	72638
gene_8347	mRNA_17935_cds	Ribonuclease II family protein	1	1	Ntab-K326_AWOJ-SS12597	377113	377586
	mRNA_17936_cds	Ribonuclease II family protein	1	1	Ntab-K326_AWOJ-SS12597	377113	377586
gene_85817	mRNA_184189_cds	NAC (No Apical Meristem) domain transcriptional regulator superfamily protein	3	1 (exon 1)	Ntab-K326_AWOJ-SS943	124285	124489
				2 (exon 2)	Ntab-K326_AWOJ-SS943	125553	125827
				3 (exon 3)	Ntab-K326_AWOJ-SS943	126778	127500
gene_30775	mRNA_65871_cds	NAC domain containing protein 32	2	1 (exon 1)	Ntab-K326_AWOJ-SS18154	15515	15784
				2 (exon 2)	Ntab-K326_AWOJ-SS18154	17499	17939
gene_65721	mRNA_140531_cds	NAC-like, activated by AP3/PI	3	1 (exon 1)	Ntab-K326_AWOJ-SS565	658151	657962
				2 (exon 2)	Ntab-K326_AWOJ-SS565	656292	656012
				3 (exon 3)	Ntab-K326_AWOJ-SS565	654971	654549
gene_74284	mRNA_158957_cds	NAC (No Apical Meristem) domain transcriptional regulator superfamily protein	1	1	Ntab-K326_AWOJ-SS1187	210308	211273
	mRNA_158958_cds	Vascular related NAC-domain protein 1	1	1	Ntab-K326_AWOJ-SS1187	210401	211273
	mRNA_158959_cds	NAC (No Apical Meristem) domain transcriptional regulator superfamily protein	1	1	Ntab-K326_AWOJ-SS1187	210308	211273
† From the description of each coding sequence (CDS) ID defined by Sierro et al. (2014)
