# Supplementary material for: Highly Efficient and Comprehensive Identification of Ethyl Methanesulfonate-Induced Mutations in Nicotiana tabacum L. by Whole-Genome and Whole-Exome Sequencing
Source: Front Plant Sci. 2021 Jun 1;12:671598. doi: 10.3389/fpls.2021.671598 (PMC8204250; doi:10.3389/fpls.2021.671598)
Supplement: Supplementary Figure 1 — Target coverage and identity in the Nitab-v4.5_wes sequences. Histograms of the BLAST mapping of the target regions to Nitab-v4.5_wes sequences. (A) Percentage of query length; (B) Percentage identity. Most of the target regions had very high (>90%) coverage and identity. [file Data_Sheet_1.zip › Supplementary materials/Supplementary Table 2.xlsx]

## Sheet: Sheet1
Supplementary Table 2 Positions of unannotated putative homeologs of gene_85817 and gene_74284 in the genome of tobacco cultivar TN90 (Sierro et al. 2014)
Gene ID in TN90	CDS ID in TN90	Predicted protein†	No. of protein-coding exons	Hit No.	Scaffold in TN90	Start position	End position
gene_85817	mRNA_184189_cds	NAC (No Apical Meristem) domain transcriptional regulator superfamily protein	3	1 (exon 1)	Ntab-TN90_AYMY-SS957	501168	501372
				2 (exon 2)	Ntab-TN90_AYMY-SS957	502255	502529
				3 (exon 3)	Ntab-TN90_AYMY-SS957	503415	504134
gene_74284	mRNA_158957_cds	NAC (No Apical Meristem) domain transcriptional regulator superfamily protein	1	1	Ntab-TN90_AYMY-SS73741	4176	5144
	mRNA_158958_cds	Vascular related NAC-domain protein 1	1	1	Ntab-TN90_AYMY-SS73741	4176	5051
	mRNA_158959_cds	NAC (No Apical Meristem) domain transcriptional regulator superfamily protein	1	1	Ntab-TN90_AYMY-SS73741	4176	5144
† From the description of each coding sequence (CDS) ID defined by Sierro et al. (2014)
