# Supplementary material for: Highly Efficient and Comprehensive Identification of Ethyl Methanesulfonate-Induced Mutations in Nicotiana tabacum L. by Whole-Genome and Whole-Exome Sequencing
Source: Front Plant Sci. 2021 Jun 1;12:671598. doi: 10.3389/fpls.2021.671598 (PMC8204250; doi:10.3389/fpls.2021.671598)
Supplement: Supplementary Figure 1 — Target coverage and identity in the Nitab-v4.5_wes sequences. Histograms of the BLAST mapping of the target regions to Nitab-v4.5_wes sequences. (A) Percentage of query length; (B) Percentage identity. Most of the target regions had very high (>90%) coverage and identity. [file Data_Sheet_1.zip › Supplementary materials/Supplementary Table 3.xlsx]

## Sheet: Sheet1
Supplementary Table 3 Primers used for the PCR amplifications of selected mutations for verification by Sanger sequencing
Primer name (Chr_Pos_Line_F/R)	Sequences (5' -> 3')
Nt01_39377762_NtEMS-15_F	TATGACTAGCAAGTACCGTAAAGA
Nt01_39377762_NtEMS-15_R	TAATTTTGTCCCATCCCGTTG
Nt01_94829228_NtEMS-11_F	TCTTTAGAATGCCCTAACAACTCC
Nt01_94829228_NtEMS-11_R	ATCTCCTTTTCACCTGTAACTCACTC
Nt02_107239687_NtEMS-01_F	AGTAGTTGCAATTCTGGAGCC
Nt02_107239687_NtEMS-01_R	CAAGATGGCAGCACGGTGAAG
Nt02_36650062_NtEMS-08_F	CTAAGTTCTTCATCATATCCAGC
Nt02_36650062_NtEMS-08_R	CTAGTTGAGGAATTCTACCGC
Nt02_55612628_NtEMS-19_F	GCAAATGGCAGGTATCGTTTG
Nt02_55612628_NtEMS-19_R	GAAACATGAGATTCTAGCTTC
Nt03_62929001_NtEMS-12_F	AGTCAAGAAACCATCATAAGATACAC
Nt03_62929001_NtEMS-12_R	CTTCCTCCCTCTATCCATCGTAC
Nt03_93857789_NtEMS-10_F	CAAGAGGGATTGCTAGAGTGGG
Nt03_93857789_NtEMS-10_R	TGACATTCTTCATATTATCACC
Nt04_25646129_NtEMS-04_F	TACTTGAAGAATGCAGGATAC
Nt04_25646129_NtEMS-04_R	ACATTCTACTTAACAGCAACG
Nt04_28948904_NtEMS-17_F	GGAAAGTAATGATTACCAGGC
Nt04_28948904_NtEMS-17_R	CATTGAAAGCATGAGTAGCGC
Nt04_38483355_NtEMS-07_F	GACATTCCTATTAGAGTGTTCC
Nt04_38483355_NtEMS-07_R	TGTTGCTTGCCGAACTGTCTG
Nt05_106677678_NtEMS-14_F	TTATGGCTCGAACTCGTGACC
Nt05_106677678_NtEMS-14_R	CGCTTCTGTTACAACGGAACC
Nt05_92577085_NtEMS-01_F	TTGATATGTGGGAGTTACTC
Nt05_92577085_NtEMS-01_R	GTCAACTCAGAGTCCACTGTG
Nt06_128180234_NtEMS-11_F	TGAGTACCGTCTGAAATATTGG
Nt06_128180234_NtEMS-11_R	GCTTTGGTTCCCTGAAATTTC
Nt06_132780328_NtEMS-05_F	AGCTATGGTGTCGTGCTTTGG
Nt06_132780328_NtEMS-05_R	TAATAGAAGCACTGAACACTC
Nt06_36825288_NtEMS-19_F	GAGAAGACGATGCAAGTGATG
Nt06_36825288_NtEMS-19_R	AAGCTGATAAGGCAAGTAGGG
Nt07_14161342_NtEMS-07_F	GATCTGCAGTTGGAAAATAACC
Nt07_14161342_NtEMS-07_R	TTGTCGACTTATAACTATTTATGCA
Nt07_366521_NtEMS-12_F	CTATTGTATGCGGTCTTACCC
Nt07_366521_NtEMS-12_R	AAGCTCCTTTGCCTTTATAGG
Nt07_532732_NtEMS-13_F	CAGAGAGCTAATTAAGTGCTGC
Nt07_532732_NtEMS-13_R	AGACTAGGCTGGGATCTTATCC
Nt08_12046971_NtEMS-02_F	GTTAGGGGTCATTAGTGGGA
Nt08_12046971_NtEMS-02_R	CCATGATCATGATGATGACTC
Nt08_13732444_NtEMS-13_F	CCACAGACTGTGGATCAGGTG
Nt08_13732444_NtEMS-13_R	TACATGACACGAGGGAAGCAG
Nt08_14427091_NtEMS-16_F	GCTTACTGGAGTTTGCAAAAG
Nt08_14427091_NtEMS-16_R	CCTCGATGGACTTTTCTACTG
Nt08_14649866_NtEMS-18_F	CCATTCCAGTAAGTACTACTAC
Nt08_14649866_NtEMS-18_R	TCAGTCTCACAGCATTGCACG
Nt09_41329998_NtEMS-18_F	CAGAAAGCGTTGTCAACAAGG
Nt09_41329998_NtEMS-18_R	GCATCCCAAGTAAGAGTGAAC
Nt10_112004463_NtEMS-12_F	AACTTGCTAACTAAATCGTGC
Nt10_112004463_NtEMS-12_R	AGAATTTAAACTCCCACTCTC
Nt10_5796330_NtEMS-06_F	TATCCATGTCGTGCAGGAAGC
Nt10_5796330_NtEMS-06_R	CTACTTTCTCAGTCACCAACAG
Nt11_32790310_NtEMS-02_F	TGAAATGTGGCAATCATTCGA
Nt11_32790310_NtEMS-02_R	GCGGATCCTAATGCAGATGTTAG
Nt12_101691238_NtEMS-19_F	GGCATTTTCTTCGCAAACAGG
Nt12_101691238_NtEMS-19_R	TCAGCCAATGCCGAAAAGTGG
Nt12_36251284_NtEMS-16_F	TAGCCTATCAATCAGATACAG
Nt12_36251284_NtEMS-16_R	GGTATGCTCAGGTGGTGATTG
Nt12_48561264_NtEMS-18_F	TTCCTCTTGTGTCCAAAGGTG
Nt12_48561264_NtEMS-18_R	GAGATGGTGTATCAACCCAAG
Nt13_125053431_NtEMS-09_F	ATAGTTCACTTTACCTTGGCAG
Nt13_125053431_NtEMS-09_R	GGATAGGTTAAGGAGTGCAGTA
Nt14_106732265_NtEMS-02_F	CTGCTGAGTCTCCAGATCATG
Nt14_106732265_NtEMS-02_R	TTCAGGCATACCAAGAGCCTC
Nt14_21137670_NtEMS-09_F	CAGACCACTTGAAAGCCATGG
Nt14_21137670_NtEMS-09_R	CATTCTTGGTCCTACCTCATTC
Nt14_67769848_NtEMS-05_F	TGCAAGTACTTCTCCAGTGCG
Nt14_67769848_NtEMS-05_R	ACGACGATAACAAATCGACGT
Nt14_84967654_NtEMS-14_F	TATTAGAAGTAGCCGCATTGC
Nt14_84967654_NtEMS-14_R	TTCCGCTTACACCTACAATTC
Nt15_111119871_NtEMS-01_F	GCTATTTTCTTTCCCGGTAAAG
Nt15_111119871_NtEMS-01_R	AAAGTTGCAGAGCGTAAACC
Nt15_38548051_NtEMS-13_F	CAATTGAACCCTGTTAAGCCC
Nt15_38548051_NtEMS-13_R	ACAATTAGTTTTCCGGTCAAG
Nt15_91384133_NtEMS-13_F	GAGGAGAGTATTCAAGACTAG
Nt15_91384133_NtEMS-13_R	CAGTAGTTGAAGAACACCTTG
Nt17_12983658_NtEMS-07_F	AAAAGGTGATTGAGGAAAGGG
Nt17_12983658_NtEMS-07_R	TCGTAAGAGCAAGAAGATGCC
Nt17_72736464_NtEMS-17_F	TACACTTCCAGATAGGCCTGG
Nt17_72736464_NtEMS-17_R	AATTGATTCCTCTGAGTCCGG
Nt18_31796426_NtEMS-15_F	CCAGCCATGTATAAATCCTTC
Nt18_31796426_NtEMS-15_R	TTGAAATGCGAGGAGTCGCTC
Nt19_112776433_NtEMS-05_F	ATGTCCGGAGAAGATTTCGAG
Nt19_112776433_NtEMS-05_R	CGAGCTAAGAAGCTTCTAGTC
Nt19_118045154_NtEMS-18_F	ATTCGACTGCTTTATGCTTTCAC
Nt19_118045154_NtEMS-18_R	AGAGATGGGGAAAGTGTTAGGC
Nt19_122342690_NtEMS-10_F	GTTTGAGCGAGAAGGTTAAGC
Nt19_122342690_NtEMS-10_R	ATCAGAACCATTGCCCGATTC
Nt19_19789504_NtEMS-16_F	GCAGCAATAAATGAGCAACCC
Nt19_19789504_NtEMS-16_R	TCGTCAGTTGGACAAGGTTACAG
Nt21_62230792_NtEMS-04_F	TACTTCAAATAGTGCTACTGG
Nt21_62230792_NtEMS-04_R	AACAATAGTGCAATTCCAGGG
Nt22_114640429_NtEMS-19_F	CACGTAAAATGCGACGGAAGG
Nt22_114640429_NtEMS-19_R	ACGAAACCAAATATTCCAAATTGTG
Nt22_162946081_NtEMS-17_F	AATAGGGTTGACAGTCAGAAG
Nt22_162946081_NtEMS-17_R	TATAGGCGGGCGCACACACACAC
Nt22_3047477_NtEMS-19_F	ACTTGAAAGGTGTCAAAGGTC
Nt22_3047477_NtEMS-19_R	ATGTTACTGTGTTTCACTTGG
Nt22_31623296_NtEMS-04_F	GCAGGGATTTTAGAATGAACC
Nt22_31623296_NtEMS-04_R	CGAGATTTCCGAGTACCAGAG
Nt22_47595213_NtEMS-11_F	GGGTTGTTATTGGACCTGTCC
Nt22_47595213_NtEMS-11_R	CCCTAATTTCTCCCCAATCGG
Nt22_6407996_NtEMS-13_F	TTTCCCAATCACATGACTAC
Nt22_6407996_NtEMS-13_R	AGGGTAATCCATGTAATCATC
Nt22_96228921_NtEMS-16_F	GTGGAATATGATATTGGCAAG
Nt22_96228921_NtEMS-16_R	AACGAGTGAGGTTCAGGAATG
Nt23_18354209_NtEMS-13_F	GTTTCAAAATAGTTCCTTGATCC
Nt23_18354209_NtEMS-13_R	AGGTGAAAATATCGAACAACC
Nt23_24621467_NtEMS-06_F	ACTCAATCTGATTTTGAAGGG
Nt23_24621467_NtEMS-06_R	TCTTCTCTTCTTTATTAAAGATTGTGC
Nt23_5766852_NtEMS-10_F	TCTGGAATCCACAAATGTTCC
Nt23_5766852_NtEMS-10_R	TGCTGACATCTTTCTTCTGTG
Nt24_15507347_NtEMS-01_F	ATCCTACATACCTCGGAGAGC
Nt24_15507347_NtEMS-01_R	TATCCGTACAATCCTCAGCGG
Nt24_9539860_NtEMS-01_F	GTGACCAACTCAAAGGTTTCTG
Nt24_9539860_NtEMS-01_R	ATTGTTCTCTGGTGCAGGCTC
NtUn1_101653698_NtEMS-02_F	TGCTGTCATTAGCAATCTGAC
NtUn1_101653698_NtEMS-02_R	TCATTGTAAATGCTATGGTGC
NtUn1_143534393_NtEMS-02_F	AGTAGTTTAGAATTCAAATTCCCC
NtUn1_143534393_NtEMS-02_R	GAGCAGAGACAATTTACTAGTTTG
NtUn1_149619540_NtEMS-10_F	GAACTAGCTGTGACTCTGAGC
NtUn1_149619540_NtEMS-10_R	CCACCGAATTCTATCTCCGTC
NtUn1_149619540_NtEMS-19_F	CTCTTTCCTACTGGAGGACAC
NtUn1_149619540_NtEMS-19_R	CTCATAGTTATGATAATGCAGG
NtUN1_23698740_NtEMS-06_F	GGAAGTTATGGAGTGTGGTAC
NtUN1_23698740_NtEMS-06_R	TGCCAATCCTACCAGCTTTGC
NtUn1_50533591_NtEMS-14_F	GCCTCACAAAGCACTACTCACAAG
NtUn1_50533591_NtEMS-14_R	ACACTGTTTCTCCTCTTGAACAAGTC
NtUn1_96214502_NtEMS-08_F	GTGCATTCTAGAGCTGAGTTC
NtUn1_96214502_NtEMS-08_R	CTTGGACAGTGAAATACATGTGC
NtUn1_99463087_NtEMS-16_F	CTGTGAGGCCTTATTCTACATG
NtUn1_99463087_NtEMS-16_R	TACACTTATGCTAACTACAGTG
NtUN1_130129324_NtEMS-03_F	CAGAGTTGGATCCAAAATCTG
NtUN1_130129324_NtEMS-03_R	GACAATCTACACTTCCCTTTG
NtUn2_147067969_NtEMS-18_F	TGGTACTCGTGTTGCAGCTAC
NtUn2_147067969_NtEMS-18_R	TACCTCCACCCTAAGAATTTG
NtUn2_30511380_NtEMS-11_F	TGCATTCTGTGTTGAAGTTCC
NtUn2_30511380_NtEMS-11_R	GGCAGCTGCACATCTTCTTTC
NtUn2_81629915_NtEMS-08_F	CTCATCATTTAGCCACGCT
NtUn2_81629915_NtEMS-08_R	CCTGGTTTAGAAGACCGGGAC
NtUn3_132546902_NtEMS-04_F	TCTGATTTGTTCTTTTGCACAG
NtUn3_132546902_NtEMS-04_R	GGCAATGAGAGATTCAGCATG
NtUn3_14082041_NtEMS-15_F	TGGAAACAGCTACCTGGATG
NtUn3_14082041_NtEMS-15_R	TGTTTACTCAGCAGAGGCAAC
NtUn3_25594602_NtEMS-08_F	TTTGCTTGCAGAAGAACAACG
NtUn3_25594602_NtEMS-08_R	CAAGCTCAACAGGCTTAAAGAG
NtUn3_33257852_NtEMS-17_F	GATTGTTTTGGCTGGAGTGCA
NtUn3_33257852_NtEMS-17_R	ATGGGTGCTAGTGCGTTGGGTAG
NtUn4_110475059_NtEMS-05_F	CATGTAATGTTTGTGCAGGTAG
NtUn4_110475059_NtEMS-05_R	GATATGCTAGAAAGGATAGCC
NtUn4_113437159_NtEMS-07_F	TCGATCAGCAAATACTCTTGC
NtUn4_113437159_NtEMS-07_R	GAAAGTACACTTCCTGCCAAG
NtUn4_116301805_NtEMS-11_F	CGCCGGTGGTATTATCGCTAC
NtUn4_116301805_NtEMS-11_R	CTCATGCTCTTAAACCAATGTTC
NtUn4_148275359_NtEMS-11_F	CGTCTGATCTTACCGCGTCTG
NtUn4_148275359_NtEMS-11_R	AGCATTTACAAAACGCCACTG
NtUn4_33499714_NtEMS-08_F	CAATTTGGCAAGTTCTTTCAC
NtUn4_33499714_NtEMS-08_R	CCATTAGAAGCTGCTCTATTG
NtUn4_47488177_NtEMS-15_F	CCTAAATGTTTAGTTGAGGAATGG
NtUn4_47488177_NtEMS-15_R	AAGTTGGGCATTTGAGAGGGC
NtUn5_108493521_NtEMS-17_F	GATGGATATTGTTGGAGAGC
NtUn5_108493521_NtEMS-17_R	TAGTTAGGAAGGACGGTGCAG
NtUn5_111553946_NtEMS-01_F	CTGGGAAGTAACAGAGATGGG
NtUn5_111553946_NtEMS-01_R	GAGATTTAGACTTGGAAACTC
NtUn5_148036005_NtEMS-10_F	CACGAATTAAGGTGACCAATC
NtUn5_148036005_NtEMS-10_R	TACATAGGATTTCTATCCAGG
NtUn5_152797841_NtEMS-09_F	CATAGATATGCAGACAATCCAAG
NtUn5_152797841_NtEMS-09_R	GAAGTGTTAGCCGGTTACATTAC
NtUn5_19574869_NtEMS-02_F	GGACATATAAACTTTGAAGCC
NtUn5_19574869_NtEMS-02_R	CTATTTTGAAGTCAGTGTTACC
NtUn5_45951241_NtEMS-14_F	CATTTCCTAACTGCTTTGTGAG
NtUn5_45951241_NtEMS-14_R	AGAAGGATGGAAACCCGCTAG
NtUn6_101907397_NtEMS-04_F	CACCACTAAATATTTGTAGCG
NtUn6_101907397_NtEMS-04_R	TGCTCCCCGTTTCCTTCTTTC
NtUn6_3566614_NtEMS-15_F	TCACAATAAACGCATTCAACC
NtUn6_3566614_NtEMS-15_R	GACACACTGGGTATGTGAATACTG
NtUN6_3997570_NtEMS-05_F	GGCTATTGTCGTTAGAGGTTG
NtUN6_3997570_NtEMS-05_R	CGTGCTAGAGCTCTAAACGAC
NtUn7_135485556_NtEMS-07_F	CTAAGGTGTTCAGTAAATACACG
NtUn7_135485556_NtEMS-07_R	ACTGTTTGTCCTCTCTATGGTG
NtUn7_21019776_NtEMS-14_F	TCTCACGGTGGCGATGTTTTC
NtUn7_21019776_NtEMS-14_R	AAACAAGAACCTGAAGCAGTG
NtUn7_24377332_NtEMS-17_F	TTGTCTCTCTGACTCCTTGTC
NtUn7_24377332_NtEMS-17_R	CGAGCAATCAAGTAAACCTTG
NtUn7_71876605_NtEMS-03_F	CACTTGCACATGAAGCACCAG
NtUn7_71876605_NtEMS-03_R	AGGGCTTAATAGCTAGCTTGG
NtUn7_840540_NtEMS-09_F	GATTTAATCAGCAAATGGCAG
NtUn7_840540_NtEMS-09_R	CTGGAAGTGGGACTTACTTTC
NtUn8_131581302_NtEMS-09_F	GAAAGAAAATCGCCTTTATGCC
NtUn8_131581302_NtEMS-09_R	TTCATGCATCCTGTCATGCAC
NtUn8_138642818_NtEMS-18_F	TTCTGCATCTGGCGAGTTATG
NtUn8_138642818_NtEMS-18_R	CAGTTAGAAGCTAATTGAGCAG
NtUn8_73070118_NtEMS-16_F	AATGTGTTTGTTTCAACTAGTTG
NtUn8_73070118_NtEMS-16_R	GCTTGACAGTCAGATTATTGTACTC
