# Supplementary material for: Highly Efficient and Comprehensive Identification of Ethyl Methanesulfonate-Induced Mutations in Nicotiana tabacum L. by Whole-Genome and Whole-Exome Sequencing
Source: Front Plant Sci. 2021 Jun 1;12:671598. doi: 10.3389/fpls.2021.671598 (PMC8204250; doi:10.3389/fpls.2021.671598)
Supplement: Supplementary Figure 1 — Target coverage and identity in the Nitab-v4.5_wes sequences. Histograms of the BLAST mapping of the target regions to Nitab-v4.5_wes sequences. (A) Percentage of query length; (B) Percentage identity. Most of the target regions had very high (>90%) coverage and identity. [file Data_Sheet_1.zip › Supplementary materials/Supplementary Table 4.xlsx]

## Sheet: Sheet1
Supplementary Table 4 Translated target (bait) locations in the Nitab-v4.5_wes combined sequence set
Name	Nitab-v4.5 gene	Annotation	Length	Start	End	Coverage (%)	Chromosome	Start	End	Length	Strand	Matched bases	Gaps
target_00001	Nitab4.5_0002564g0030	P-loop containing nucleoside triphosphate hydrolase, ABC transporter-like, ABC transporter type 1, transmembrane domain, AAA+ ATPase domain, ABC transporter, conserved site, ABC transporter, transmembrane domain	3147	1	3147	100	Nt23	8060062	8063711	3149	+	3149	44
target_00002	Nitab4.5_0002564g0040	Translation protein, beta-barrel domain, Translation initiation factor IF- 2, domain 3, Translation initiation factor IF- 2, Elongation factor, GTP-binding domain, Translation initiation factor aIF-2, bacterial-like, P-loop containing nucleoside triphosphate hydrolase, Small GTP-binding protein domain	2901	1	2901	100	Nt23	8069863	8075847	2910	+	2910	18
target_00003	Nitab4.5_0002564g0050	Unknown	2328	1	2328	100	Nt23	7850114	7855127	2335	+	2335	0
target_00004	Nitab4.5_0002564g0060	Protein of unknown function DUF1191, BTB/Kelch-associated, BTB/POZ-like, BTB/POZ fold, BTB/POZ	947	1	947	100	Nt23	7898541	7901023	952	+	952	0
target_00005	Nitab4.5_0002564g0060	Protein of unknown function DUF1191, BTB/Kelch-associated, BTB/POZ-like, BTB/POZ fold, BTB/POZ	1280	1	1280	100	Nt23	7902115	7903849	1240	-	1240	0
target_00006	Nitab4.5_0001916g0060	Protein of unknown function DUF829, TMEM53	1714	1	1714	100	NtUn6	42092120	42094440	1714	+	1714	6
target_00007	Nitab4.5_0001916g0070	Cation/H+ exchanger	2698	1	2402	89.0289	NtUn6	42023543	42025944	2402	+	2401	0
target_00008	Nitab4.5_0012975g0010	Cation/H+ exchanger	2700	296	2700	89.0741	NtUn3	152172821	152175225	2405	-	2405	0
target_00009	Nitab4.5_0007898g0010	Cytochrome P450, E-class, group I, Cytochrome P450, Cytochrome P450, conserved site	1797	1	1797	100	NtUn8	127228442	127232171	1797	+	1797	0
target_00010	Nitab4.5_0007898g0020	Reticulon	1296	1	1296	100	NtUn8	127252095	127254444	1298	+	1298	0
target_00011	Nitab4.5_0007898g0050	ATPase, AAA-type, core, AAA+ ATPase domain, P-loop containing nucleoside triphosphate hydrolase, ATPase, AAA-type, conserved site	4048	1	4048	100	NtUn8	127255793	127269680	4060	+	4060	8
target_00012	Nitab4.5_0007898g0030	CAAX amino terminal protease	1642	1	893	54.3849	NtUn8	127281452	127282344	893	+	893	0
target_00013			1669	189	1669	88.7358	NtUn5	153156308	153157788	1481	-	1448	0
target_00014	Nitab4.5_0011409g0010	Uncharacterised protein family UPF0016	2280	1	2280	100	NtUn7	147202013	147209910	2296	-	2296	3
target_00015	Nitab4.5_0004161g0130	Glycosyl transferase, family 31, Domain of unknown function DUF4094	863	1	863	100	NtUn4	80912320	80915761	865	+	865	3
target_00016	Nitab4.5_0004161g0130	Glycosyl transferase, family 31, Domain of unknown function DUF4094	1510	1	1510	100	NtUn4	80916280	80918789	1513	+	1513	17
target_00017	Nitab4.5_0009262g0010	Unknown	1544	1	1544	100	NtUn8	137239443	137240999	1557	+	1544	13
target_00018			650	1	370	56.9231	NtUn6	152737734	152738103	370	+	370	0
target_00019	Nitab4.5_0005242g0040	Ubiquitin carboxyl-terminal hydrolases family 2, Peptidase C19, ubiquitin carboxyl-terminal hydrolase 2, conserved site	630	3	630	99.6825	NtUn4	97823180	97824095	635	-	635	1
target_00020	Nitab4.5_0005242g0040	Ubiquitin carboxyl-terminal hydrolases family 2, Peptidase C19, ubiquitin carboxyl-terminal hydrolase 2, conserved site	1258	1	1258	100	NtUn4	97829621	97831600	1260	-	1260	0
target_00021	Nitab4.5_0011929g0010	ERCC4 domain	1159	158	1159	86.4538	NtUn4	150054333	150056211	1000	+	1000	0
target_00022	Nitab4.5_0005547g0010	Triose-phosphate transporter domain	2794	1	2794	100	Nt11	13495080	13502193	2794	+	2794	0
target_00023	Nitab4.5_0005374g0020	DNA-binding WRKY	978	1	978	100	NtUn2	100477988	100481935	978	-	978	0
target_00024	Nitab4.5_0009050g0060	Mitochondrial substrate/solute carrier, Mitochondrial carrier domain	3077	1	3077	100	NtUn7	136151586	136158590	2173	-	2173	0
target_00025	Nitab4.5_0009050g0010	Spatacsin	2089	180	2089	91.4313	NtUn7	136103252	136105161	1910	-	1909	0
target_00026	Nitab4.5_0009050g0050	Unknown	1823	410	1823	77.5645	NtUn7	136191359	136192772	1414	-	1414	0
target_00027	Nitab4.5_0009050g0040	tRNAHis guanylyltransferase Thg1, tRNAHis guanylyltransferase catalytic domain, Thg1 C-terminal domain	2610	1	2610	100	NtUn7	136178885	136190791	2751	-	2751	1
target_00028	Nitab4.5_0004906g0030	Ankyrin repeat-containing domain, Ankyrin repeat, Serine/threonine-protein kinase CTR1/EDR1, Protein kinase-like domain, Serine-threonine/tyrosine-protein kinase catalytic domain, Protein kinase domain, Integrin-linked protein kinase, Protein kinase, ATP binding site	2393	1	2393	100	NtUn2	93258459	93265790	2417	+	2417	3
target_00029	Nitab4.5_0004906g0040	GOLD	1045	1	1045	100	NtUn2	93267772	93272446	1046	+	1046	14
target_00030	Nitab4.5_0009050g0010	Spatacsin	2457	25	2416	97.3545	NtUn7	136114692	136139568	2394	+	2394	0
target_00031	Nitab4.5_0009050g0020	Spatacsin, Spatacsin, C-terminal domain	3294	1	3294	100	NtUn7	136142148	136149895	3308	+	3308	4
target_00032	Nitab4.5_0012300g0010	Cytochrome b245, heavy chain, EF-hand domain pair, Ferric reductase, NAD binding, Riboflavin synthase-like beta-barrel, NADPH oxidase Respiratory burst, Ferredoxin reductase-type FAD-binding domain, FAD-binding 8, Ferric reductase transmembrane component-like domain	3706	1	3706	100	NtUn5	150074631	150085543	3717	+	3717	28
target_00033	Nitab4.5_0007163g0010	WD40 repeat, WD40/YVTN repeat-like-containing domain, Quinoprotein amine dehydrogenase, beta chain-like, WD40 repeat, conserved site, WD40-repeat-containing domain	3224	961	3122	67.0596	NtUn6	120938768	120941036	2160	+	2160	1
target_00034			893	279	893	68.869	NtUn5	153177133	153177747	615	-	615	0
target_00035	Nitab4.5_0007163g0020	Six-hairpin glycosidase, Glycoside hydrolase, family 9, Six-hairpin glycosidase-like, Glycoside hydrolase, family 9, active site	2318	1	2318	100	NtUn6	120970872	120976721	2331	+	2331	12
target_00036	Nitab4.5_0007163g0030	DNA-binding WRKY	1271	1	1271	100	NtUn6	120987253	120989466	1272	+	1272	0
target_00037	Nitab4.5_0007906g0070	G-patch domain	874	1	874	100	NtUn6	127959963	127961540	881	+	881	1
target_00038	Nitab4.5_0007906g0030	2-C-methyl-D-erythritol 2,4-cyclodiphosphate synthase, 2-C-methyl-D-erythritol 2,4-cyclodiphosphate synthase, conserved site	996	1	996	100	NtUn6	127983321	127991813	996	+	996	0
target_00039	Nitab4.5_0007906g0020	Aminotransferases, class-I, pyridoxal-phosphate-binding site, Pyridoxal phosphate-dependent transferase, major region, subdomain 2, Pyridoxal phosphate-dependent transferase, Aminotransferase, class I/classII	3710	33	3710	99.1375	NtUn6	127987040	128006017	2287	+	2287	40
target_00040	Nitab4.5_0004051g0060	FAD-dependent pyridine nucleotide-disulphide oxidoreductase, Pyridine nucleotide-disulphide oxidoreductase, FAD/NAD(P)-binding domain, Pyridine nucleotide-disulphide oxidoreductase, NAD-binding domain	3118	1	3118	100	NtUn8	77412033	77419724	3134	+	3134	65
target_00041			3099	1	3099	100	NtUn8	77348201	77352319	3002	-	3002	0
target_00042	Nitab4.5_0004051g0020	Myb domain, Homeodomain-like, SANT/Myb domain	1308	1	1308	100	NtUn8	77336376	77339106	1309	-	1309	0
target_00043	Nitab4.5_0004051g0030	Protein kinase, ATP binding site, Protein kinase-like domain, Protein kinase domain, Serine/threonine-protein kinase, active site, Mitogen-activated protein (MAP) kinase, conserved site, Serine/threonine- / dual specificity protein kinase, catalytic domain	1727	1	1727	100	NtUn8	77327734	77331497	1731	-	1731	5
target_00044	Nitab4.5_0004051g0010	Pectin lyase fold/virulence factor, Pectin lyase fold, Glycoside hydrolase, family 28	2037	1	2037	100	NtUn8	77322276	77327368	2041	-	2041	0
target_00045-1	Nitab4.5_0002282g0120	Unknown	521	1	521	100	NtUn5	48501709	48502534	522	-	522	0
target_00045-2	Nitab4.5_0002282g0120	Unknown	521	1	521	100	Nt01	2221855	2222680	522	+	522	0
target_00046	Nitab4.5_0002282g0070	Unknown	1206	1	1206	100	NtUn5	48404815	48406051	1208	+	1208	0
target_00047-1	Nitab4.5_0002282g0100	Protein of unknown function DUF604	1851	1	1851	100	NtUn5	48361437	48365368	1852	-	1852	0
target_00047-2	Nitab4.5_0002282g0100	Protein of unknown function DUF604	1851	1	1851	100	Nt01	2359021	2362952	1852	+	1852	0
target_00048	Nitab4.5_0002282g0020	BTB/POZ-like, BTB/POZ, BTB/POZ fold	2138	1	2138	100	NtUn5	48268841	48276234	2143	+	2143	1
target_00049-1	Nitab4.5_0002282g0040	Histidine phosphatase superfamily, clade-1, Phosphoglycerate/bisphosphoglycerate mutase, active site	1485	1	1485	100	NtUn5	48277580	48280510	1488	+	1488	0
target_00049-2	Nitab4.5_0002282g0040	Histidine phosphatase superfamily, clade-1, Phosphoglycerate/bisphosphoglycerate mutase, active site	1485	1	1485	100	Nt01	2443879	2446809	1488	-	1488	0
target_00050-1	Nitab4.5_0002282g0030	Homeodomain-like, POX domain	2340	1	2340	100	NtUn5	48305507	48310036	2352	+	2352	1
target_00050-2	Nitab4.5_0002282g0030	Homeodomain-like, POX domain	2340	1	2340	100	Nt01	2414353	2418882	2352	-	2352	1
target_00051	Nitab4.5_0002282g0060	Vesicle tethering protein Uso1/P115-like , head domain, Uso1/p115-like vesicle tethering protein, C-terminal, Armadillo-type fold, Armadillo-like helical, Vesicle tethering protein p115-like	4552	1	4552	100	NtUn5	48320407	48330055	4566	+	4566	8
target_00052	Nitab4.5_0013184g0010	Protein of unknown function DUF2365	957	1	957	100	NtUn5	151411824	151416432	961	-	961	0
target_00053	Nitab4.5_0013184g0030	P-loop containing nucleoside triphosphate hydrolase, Kinesin-like protein, Kinesin, motor domain	4499	1	4499	100	NtUn5	151398458	151406818	4520	-	4520	39
target_00054	Nitab4.5_0010968g0050	Mitochondrial substrate/solute carrier, Mitochondrial carrier domain	1526	11	1526	99.3447	NtUn8	145733438	145734971	1534	+	1516	18
target_00055	Nitab4.5_0010968g0050	Mitochondrial substrate/solute carrier, Mitochondrial carrier domain	1149	1	1149	100	NtUn8	145730230	145733194	1155	-	1155	24
target_00056	Nitab4.5_0010968g0010	Protein of unknown function DUF3527	2372	431	2372	81.8718	NtUn8	145725416	145727357	1942	-	1942	0
target_00057	Nitab4.5_0010968g0020	Transcription elongation factor S-II, central domain, Bromo adjacent homology (BAH) domain, Transcription elongation factor S-IIM	1073	1	1073	100	NtUn8	145715440	145718615	1045	-	1045	1
target_00058	Nitab4.5_0010968g0020	Transcription elongation factor S-II, central domain, Bromo adjacent homology (BAH) domain, Transcription elongation factor S-IIM	1116	1	1116	100	NtUn8	145711793	145714814	1108	+	1108	13
target_00059	Nitab4.5_0006355g0030	F-box domain, Phloem protein 2-like	995	1	990	99.4975	NtUn6	111526779	111527768	990	-	990	0
target_00060	Nitab4.5_0006355g0030	F-box domain, Phloem protein 2-like	1145	1	1145	100	NtUn6	111521535	111522682	1148	-	1145	3
target_00061	Nitab4.5_0000678g0100	Domain of unknown function DUF4378, Protein of unknown function DUF3741	3157	1	3157	100	Nt22	108545596	108550034	3160	-	3160	0
target_00062	Nitab4.5_0000678g0110	Glutamine amidotransferase, GMP synthase, GMP synthase, C-terminal, Rossmann-like alpha/beta/alpha sandwich fold, GMP synthetase ATP pyrophosphatase domain, GMP synthase, N-terminal	2199	1	2199	100	Nt22	108538368	108542843	2204	-	2204	9
target_00063	Nitab4.5_0010813g0030	Peptidase A22B, signal peptide peptidase, Presenilin/signal peptide peptidase, Protease-associated domain, PA	913	1	913	100	NtUn1	148397906	148399691	914	+	914	0
target_00064	Nitab4.5_0010813g0020	Aquaporin-like, Major intrinsic protein, Major intrinsic protein, conserved site	1264	1	1264	100	NtUn1	148409753	148413374	1285	+	1285	3
target_00065	Nitab4.5_0020143g0010	NAD(P)-binding domain, Short-chain dehydrogenase/reductase SDR, Glucose/ribitol dehydrogenase	1736	7	1736	99.6544	NtUn2	154202766	154208284	1741	+	1741	4
target_00066	Nitab4.5_0020143g0020	Zinc finger C2H2-type/integrase DNA-binding domain, Zinc finger, C2H2, Zinc finger, C2H2-like	1533	1	1231	80.3001	NtUn2	154209088	154210455	1228	+	1228	17
target_00067	Nitab4.5_0002975g0090	Protein kinase domain, Serine/threonine- / dual specificity protein kinase, catalytic domain, Protein kinase-like domain	3511	1	3511	100	Nt01	3497527	3502573	3067	-	3067	35
target_00068	Nitab4.5_0002975g0080	Cytochrome P450, Cytochrome P450, conserved site, Cytochrome P450, E-class, group I	1786	1	1786	100	Nt01	3392773	3394558	1786	+	1785	0
target_00069			799	1	799	100	Nt01	3354222	3355020	799	+	799	0
target_00070	Nitab4.5_0002975g0050	Peptidase M1, alanyl aminopeptidase, Peptidase M1, alanyl aminopeptidase, C-terminal, Peptidase M1, alanine aminopeptidase/leukotriene A4 hydrolase, Peptidase M1, membrane alanine aminopeptidase, N-terminal	5878	1	5878	100	Nt01	3299177	3307032	5892	+	5892	89
target_00071	Nitab4.5_0002975g0040	Unknown	1541	1	1541	100	Nt01	3321205	3325723	1550	+	1550	1
target_00072	Nitab4.5_0002975g0010	Toll/interleukin-1 receptor homology (TIR) domain	3094	1	3094	100	Nt01	3268671	3271610	2484	+	2484	0
target_00073	Nitab4.5_0002975g0020	Coatomer/calthrin adaptor appendage, C-terminal subdomain, Clathrin/coatomer adaptor, adaptin-like, N-terminal, Beta-adaptin appendage, C-terminal subdomain, Beta2-adaptin/TBP, C-terminal domain, Clathrin adaptor, alpha/beta/gamma-adaptin, appendage, Ig-like subdomain, Armadillo-type fold, Coatomer/clathrin adaptor appendage, Ig-like subdomain, Clathrin adaptor, beta-adaptin, appendage, Ig-like s…	4162	1	4162	100	Nt01	3205288	3215701	4173	-	4173	49
target_00074	Nitab4.5_0004114g0040	Protein kinase domain, Serine/threonine- / dual specificity protein kinase, catalytic domain, Serine/threonine-protein kinase, active site, Protein kinase-like domain	1896	1	1896	100	Nt01	3063330	3068576	1908	-	1908	2
target_00075	Nitab4.5_0004114g0030	Ubiquitin-conjugating enzyme/RWD-like	1144	1	1144	100	Nt01	3043599	3048340	1146	-	1146	18
target_00076	Nitab4.5_0004114g0010	Myb-like domain, ARID/BRIGHT DNA-binding domain, ELM2 domain	2301	1	2301	100	Nt01	3072931	3077081	2301	-	2301	1
target_00077	Nitab4.5_0004114g0020	P-loop containing nucleoside triphosphate hydrolase, Helicase, C-terminal, Helicase Ercc3, Helicase, superfamily 1/2, ATP-binding domain, Helicase/UvrB domain	2215	1	2215	100	Nt01	3009852	3013496	2216	-	2216	32
target_00078	Nitab4.5_0004114g0020	P-loop containing nucleoside triphosphate hydrolase, Helicase, C-terminal, Helicase Ercc3, Helicase, superfamily 1/2, ATP-binding domain, Helicase/UvrB domain	894	159	846	76.9575	Nt01	3014568	3017690	688	-	688	0
target_00079	Nitab4.5_0004114g0060	CCT domain	1380	1	1380	100	Nt01	2982182	2984522	1380	-	1380	2
target_00080	Nitab4.5_0008375g0020	Polyprenyl synthetase, Terpenoid synthase	594	1	594	100	NtUn6	131835064	131835715	587	+	587	9
target_00081	Nitab4.5_0003604g0050	Thaumatin, Thaumatin, conserved site	624	1	624	100	NtUn5	71046112	71047076	624	+	624	25
target_00082	Nitab4.5_0002234g0090	F-box domain, Phloem protein 2-like	1146	1	1146	100	Nt01	8439631	8442839	1150	+	1150	1
target_00083	Nitab4.5_0007591g0040	Maspardin	1340	1	1340	100	NtUn1	127715916	127719486	1346	-	1346	0
target_00084	Nitab4.5_0007591g0050	Protein kinase domain, Leucine-rich repeat-containing N-terminal, type 2, Protein kinase-like domain, Concanavalin A-like lectin/glucanase, subgroup, Serine-threonine/tyrosine-protein kinase catalytic domain, Leucine-rich repeat	2455	1	2455	100	NtUn1	127703001	127707280	2457	-	2457	0
target_00085	Nitab4.5_0000312g0200	Unknown	862	1	862	100	Nt23	21182403	21184089	866	+	866	0
target_00086	Nitab4.5_0000312g0210	YbaK/aminoacyl-tRNA synthetase-associated domain	1335	1	1335	100	Nt23	21185549	21189639	1342	+	1342	1
target_00087	Nitab4.5_0000312g0250	Unknown	778	1	778	100	Nt23	21239470	21244097	779	-	779	14
target_00088	Nitab4.5_0000312g0260	L-lactate dehydrogenase, NAD(P)-binding domain, Lactate/malate dehydrogenase, C-terminal, L-lactate dehydrogenase, active site, L-lactate/malate dehydrogenase, Lactate dehydrogenase/glycoside hydrolase, family 4, C-terminal, Lactate/malate dehydrogenase, N-terminal	1253	1	1253	100	Nt23	21221395	21224678	1258	-	1258	1
target_00089			418	1	418	100	Nt23	21103967	21104384	418	+	418	0
target_00090	Nitab4.5_0000312g0120	Transcription factor GRAS	2096	1	2096	100	Nt23	21110094	21118687	2552	+	2552	36
target_00091	Nitab4.5_0000312g0160	Transcription factor GRAS	1012	1	1012	100	Nt23	21117621	21119047	912	+	912	0
target_00092	Nitab4.5_0000312g0130	Alpha crystallin/Hsp20 domain, HSP20-like chaperone	851	1	851	100	Nt23	21047713	21048882	852	+	852	0
target_00093	Nitab4.5_0000312g0140	HSP20-like chaperone, Alpha crystallin/Hsp20 domain	719	1	719	100	Nt23	21071748	21072827	724	+	724	0
target_00094	Nitab4.5_0000312g0170	CBF1-interacting co-repressor CIR, N-terminal domain	634	1	634	100	Nt23	21074473	21075432	635	+	635	0
target_00095	Nitab4.5_0000312g0170	CBF1-interacting co-repressor CIR, N-terminal domain	880	1	880	100	Nt23	21078600	21079479	880	+	880	0
target_00096	Nitab4.5_0000312g0180	Zinc finger, HIT-type	1686	1	1686	100	Nt23	21080863	21086376	1699	+	1699	1
target_00097	Nitab4.5_0000312g0180	Zinc finger, HIT-type	754	256	754	66.1804	Nt23	21087801	21089656	500	-	500	0
target_00098	Nitab4.5_0000312g0110	Glycosyl transferase, family 8	1925	1	1925	100	Nt23	20831349	20836367	1925	+	1925	23
target_00099	Nitab4.5_0000312g0070	CRAL-TRIO domain, Cellular retinaldehyde binding/alpha-tocopherol transport, CRAL/TRIO, N-terminal domain	2418	1	2418	100	Nt23	20698110	20702137	2423	-	2423	36
target_00100	Nitab4.5_0000312g0100	DnaJ domain, DnaJ domain, conserved site, DnaJ-like protein C11, C-terminal	2879	1	2879	100	Nt23	20765580	20777859	2911	+	2911	4
target_00101	Nitab4.5_0000312g0030	Sec16, central conserved domain, COPII coat assembly protein, Sec16	3125	1	3082	98.624	Nt23	20546304	20550159	3083	+	3083	0
target_00102	Nitab4.5_0000312g0030	Sec16, central conserved domain, COPII coat assembly protein, Sec16	669	1	669	100	Nt23	20550742	20551447	669	-	669	0
target_00103	Nitab4.5_0000312g0030	Sec16, central conserved domain, COPII coat assembly protein, Sec16	1477	1	1477	100	Nt23	20551795	20554042	1477	+	1477	1
target_00104	Nitab4.5_0000312g0040	Zinc finger, CCHC-type	1984	1	1984	100	Nt23	20555995	20559216	1990	+	1990	0
target_00105	Nitab4.5_0000312g0020	Tetratricopeptide-like helical, Pentatricopeptide repeat	1838	1	1838	100	Nt23	20593897	20596187	1842	+	1842	0
target_00106	Nitab4.5_0000068g0170	Peptidase S24/S26A/S26B/S26C, Peptidase S26A, signal peptidase I, conserved site, Peptidase S26A, signal peptidase I, Peptidase S24/S26, beta-ribbon domain, Peptidase S26	1706	1	1706	100	Nt12	107900838	107906278	1707	-	1707	0
target_00107	Nitab4.5_0000068g0160	Unknown	1785	745	1785	58.3193	Nt12	107893538	107894590	1053	-	1041	12
target_00108	Nitab4.5_0000068g0180	Major facilitator superfamily domain, general substrate transporter, Proton-dependent oligopeptide transporter family	1631	1	1349	82.71	Nt12	107890190	107891544	1355	-	1349	6
target_00109	Nitab4.5_0000068g0180	Major facilitator superfamily domain, general substrate transporter, Proton-dependent oligopeptide transporter family	2220	1	1750	78.8288	Nt12	107886382	107888131	1750	-	1750	0
target_00110			661	1	661	100	Nt12	107864201	107864861	661	-	661	0
target_00111	Nitab4.5_0000068g0210	Serpin, conserved site, Serpin domain, Serpin, plant, Serpin family	1427	104	1427	92.7821	Nt12	107790337	107792919	1229	-	1229	2
target_00112	Nitab4.5_0000068g0210	Serpin, conserved site, Serpin domain, Serpin, plant, Serpin family	1373	494	1373	64.0932	Nt12	107788909	107789788	880	-	880	0
target_00113	Nitab4.5_0000312g0060	Pectinesterase, active site, Pectin lyase fold/virulence factor, Pectin lyase fold, Pectinesterase, catalytic	1577	1	1577	100	Nt23	20668047	20672470	1621	-	1621	0
target_00114	Nitab4.5_0000312g0050	Pex19 protein	1247	1	955	76.5838	Nt23	20660949	20667617	959	-	959	0
target_00115	Nitab4.5_0007181g0010	Ribokinase, Carbohydrate kinase PfkB	2866	1	2866	100	Nt23	22625086	22629734	2872	+	2872	15
target_00116-1	Nitab4.5_0001381g0100	Unknown	2435	1	2384	97.9055	NtUn4	31778257	31782082	2392	+	2392	1
target_00116-2	Nitab4.5_0001381g0100	Unknown	2435	1	2384	97.9055	Nt23	21952472	21956297	2392	-	2392	1
target_00117	Nitab4.5_0002289g0120	Unknown	1329	46	1303	94.6576	Nt23	20053767	20055746	1258	-	1258	0
target_00118-1	Nitab4.5_0001381g0050	NOSIC, Nop domain, Prp31 C-terminal, U4/U6 small nuclear ribonucleoprotein Prp31	2252	1	2252	100	NtUn4	31728831	31740123	2274	+	2274	3
target_00118-2	Nitab4.5_0001381g0050	NOSIC, Nop domain, Prp31 C-terminal, U4/U6 small nuclear ribonucleoprotein Prp31	2252	1	2252	100	Nt23	21994431	22005723	2274	-	2274	3
target_00119-1	Nitab4.5_0001381g0040	Acyl-CoA dehydrogenase/oxidase, N-terminal, Acyl-CoA oxidase/dehydrogenase, central domain, Acyl-CoA dehydrogenase/oxidase, N-terminal and middle domain, Acyl-CoA dehydrogenase/oxidase C-terminal, Acyl-CoA oxidase, C-terminal, Acyl-CoA oxidase	3069	1	3069	100	NtUn4	31628852	31635860	3059	+	3059	21
target_00119-2	Nitab4.5_0001381g0040	Acyl-CoA dehydrogenase/oxidase, N-terminal, Acyl-CoA oxidase/dehydrogenase, central domain, Acyl-CoA dehydrogenase/oxidase, N-terminal and middle domain, Acyl-CoA dehydrogenase/oxidase C-terminal, Acyl-CoA oxidase, C-terminal, Acyl-CoA oxidase	3069	1	3069	100	Nt23	22098694	22105702	3059	-	3059	21
target_00120-1	Nitab4.5_0001381g0160	Forkhead-associated (FHA) domain, SMAD/FHA domain	1399	1	1399	100	NtUn4	31926570	31927968	1399	-	1399	0
target_00120-2	Nitab4.5_0001381g0160	Forkhead-associated (FHA) domain, SMAD/FHA domain	1399	1	1399	100	Nt23	21806586	21807984	1399	+	1399	0
target_00121-1	Nitab4.5_0001381g0120	NAD(P)-binding domain, Oxidoreductase, C-terminal, Oxidoreductase, N-terminal	1894	1	1894	100	NtUn4	31920487	31924525	1906	-	1906	1
target_00121-2	Nitab4.5_0001381g0120	NAD(P)-binding domain, Oxidoreductase, C-terminal, Oxidoreductase, N-terminal	1894	1	1894	100	Nt23	21810029	21814067	1906	+	1906	1
target_00122	Nitab4.5_0004856g0030	O-fucosyltransferase, plant, GDP-fucose protein O-fucosyltransferase	2598	1	2598	100	NtUn6	90701610	90707684	2600	-	2600	22
target_00123	Nitab4.5_0004856g0040	Zinc finger, C2H2, Zinc finger, C2H2-like, Zinc finger C2H2-type/integrase DNA-binding domain	1117	1	1117	100	NtUn6	90896318	90897434	1117	+	1117	0
target_00124	Nitab4.5_0014313g0030	Zinc finger, CCHC-type	2108	1	2108	100	NtUn2	153604121	153607237	2070	-	2070	0
target_00125	Nitab4.5_0014313g0020	Sec16, central conserved domain, COPII coat assembly protein, Sec16	1477	1	1477	100	NtUn2	153599979	153602193	1476	-	1476	1
target_00126	Nitab4.5_0014313g0020	Sec16, central conserved domain, COPII coat assembly protein, Sec16	2673	1	2673	100	NtUn2	153594492	153597924	2672	+	2672	6
target_00127	Nitab4.5_0007598g0020	DnaJ domain, DnaJ domain, conserved site, DnaJ-like protein C11, C-terminal	2987	1	2987	100	NtUn7	124831218	124841757	3010	-	3010	4
target_00128	Nitab4.5_0007598g0030	Alpha crystallin/Hsp20 domain, HSP20-like chaperone	851	1	851	100	NtUn7	124732088	124733389	852	-	852	0
target_00129	Nitab4.5_0007598g0040	CRAL/TRIO, N-terminal domain, CRAL-TRIO domain, Cellular retinaldehyde binding/alpha-tocopherol transport	705	1	705	100	NtUn7	124753100	124753915	708	+	708	1
target_00130	Nitab4.5_0007598g0040	CRAL/TRIO, N-terminal domain, CRAL-TRIO domain, Cellular retinaldehyde binding/alpha-tocopherol transport	1358	1	1358	100	NtUn7	124754244	124757170	1358	+	1358	18
target_00131	Nitab4.5_0004337g0010	Homeobox, conserved site, Leucine zipper, homeobox-associated, Homeobox domain, Homeodomain-like, Helix-turn-helix motif, HD-ZIP protein, N-terminal	1261	1	1261	100	Nt23	23266829	23269189	1263	+	1263	12
target_00132	Nitab4.5_0002601g0020	Protein of unknown function DUF761, plant	1732	1	1732	100	Nt23	23349031	23350762	1732	+	1732	0
target_00133	Nitab4.5_0002601g0010	Pentatricopeptide repeat, Tetratricopeptide-like helical	1546	1	1546	100	Nt23	23358172	23359717	1546	+	1544	0
target_00134	Nitab4.5_0002601g0060	Palmitoyl protein thioesterase	1473	1	1473	100	Nt23	23451341	23456166	1477	+	1477	0
target_00135	Nitab4.5_0002601g0040	Dual specificity phosphatase, Dual specificity phosphatase, subgroup, catalytic domain, Protein-tyrosine/Dual specificity phosphatase, Protein-tyrosine phosphatase, active site, Dual specificity phosphatase, catalytic domain	1623	1	1623	100	Nt23	23439124	23443485	1631	-	1631	1
target_00136	Nitab4.5_0002601g0030	Unknown	541	1	541	100	Nt23	23466958	23467498	541	+	541	0
target_00137	Nitab4.5_0002601g0050	Zinc finger, SWIM-type	1971	1	1971	100	Nt23	23472530	23476018	1978	+	1978	1
target_00138	Nitab4.5_0000734g0110	PPPDE putative peptidase domain	599	51	599	91.6528	NtUn4	18237562	18240501	507	-	507	0
target_00139	Nitab4.5_0001731g0010	Cation-transporting P-type ATPase, H+ transporting P-type ATPase, subfamily IIIA, P-type ATPase, transmembrane domain, Cation-transporting P-type ATPase, N-terminal, HAD-like domain, P-type ATPase, A domain, P-type ATPase, phosphorylation site, P-type ATPase, cytoplasmic domain N	1217	1	1217	100	NtUn2	38934949	38936338	1224	+	1224	30
target_00140	Nitab4.5_0001731g0010	Cation-transporting P-type ATPase, H+ transporting P-type ATPase, subfamily IIIA, P-type ATPase, transmembrane domain, Cation-transporting P-type ATPase, N-terminal, HAD-like domain, P-type ATPase, A domain, P-type ATPase, phosphorylation site, P-type ATPase, cytoplasmic domain N	3265	1	3265	100	NtUn2	38936834	38941234	3293	+	3293	36
target_00141	Nitab4.5_0006805g0030	Crotonase superfamily, Enoyl-CoA hydratase/isomerase, conserved site, Crontonase, C-terminal	1735	1	1735	100	NtUn7	116452879	116460109	1743	+	1743	1
target_00142	Nitab4.5_0006805g0040	Peptidase C12, ubiquitin carboxyl-terminal hydrolase 1	1583	1	1583	100	NtUn7	116443872	116450447	1593	+	1593	20
target_00143	Nitab4.5_0009955g0030	Hyaluronan/mRNA-binding protein, Stm1, N-terminal	1810	1	1810	100	NtUn3	143299524	143303608	1824	+	1824	17
target_00144	Nitab4.5_0009955g0060	Small GTPase superfamily, Rho type, Small GTPase superfamily, Small GTP-binding protein domain, Ran GTPase, Small GTPase superfamily, Rab type, Small GTPase superfamily, Ras type, P-loop containing nucleoside triphosphate hydrolase	1373	1	1373	100	NtUn3	143308194	143311220	1374	+	1374	0
target_00145			1283	1	702	54.7155	NtUn5	153590605	153591307	703	+	702	1
target_00146	Nitab4.5_0007628g0020	Translation protein SH3-like domain, Ribosomal protein L19	1136	1	1136	100	NtUn2	127264340	127267267	1137	-	1137	3
target_00147	Nitab4.5_0007628g0050	PapD-like, MSP domain, Vesicle-associated membrane protein	1349	1	1349	100	NtUn2	127254101	127261405	1358	-	1358	6
target_00148	Nitab4.5_0007628g0030	Protein kinase domain, Protein kinase-like domain, Serine/threonine- / dual specificity protein kinase, catalytic domain, Serine/threonine-protein kinase, active site	4443	1	4443	100	NtUn2	127215780	127221436	4450	-	4450	25
target_00149	Nitab4.5_0007628g0040	Bax inhibitor 1-related	802	1	751	93.6409	NtUn2	127211651	127214623	752	-	752	21
target_00150	Nitab4.5_0012140g0010	ASX homology domain, Zinc finger, GATA-type, Zinc finger, NHR/GATA-type	2402	1	2402	100	NtUn2	151208779	151215070	2408	-	2408	7
target_00151	Nitab4.5_0003567g0060	Ankyrin repeat-containing domain, Ankyrin repeat, PGG domain	1574	1	847	53.8119	NtUn5	70417211	70418057	847	-	847	0
target_00152	Nitab4.5_0003567g0080	Ankyrin repeat-containing domain, Ankyrin repeat, PGG domain	1609	1	1609	100	NtUn5	70414182	70415790	1609	-	1608	0
target_00153	Nitab4.5_0003567g0030	Clp protease proteolytic subunit /Translocation-enhancing protein TepA, ClpP	1149	1	1149	100	NtUn5	70386453	70389620	1157	-	1157	0
target_00154	Nitab4.5_0003567g0050	RlpA-like double-psi beta-barrel domain, Expansin, cellulose-binding-like domain, Expansin/Lol pI, Barwin-like endoglucanase, Expansin/pollen allergen, DPBB domain	1159	1	1159	100	NtUn5	70376522	70379655	1152	-	1152	0
target_00155	Nitab4.5_0003567g0040	Expansin, cellulose-binding-like domain, Expansin/pollen allergen, DPBB domain, RlpA-like double-psi beta-barrel domain, Barwin-like endoglucanase, Expansin/Lol pI	1138	1	1138	100	NtUn5	70337181	70339725	1138	+	1138	0
target_00156	Nitab4.5_0000615g0090	Gamma-tubulin complex component protein	2779	1	2779	100	Nt18	27153494	27159841	2816	+	2816	17
target_00157	Nitab4.5_0001444g0090	Protein of unknown function DUF702	1342	1	1342	100	NtUn5	32334902	32337454	1343	+	1343	0
target_00158	Nitab4.5_0001444g0010	P-loop containing nucleoside triphosphate hydrolase, RNA helicase UPF1, UPF2-interacting domain, Helicase, superfamily 1/2, ATP-binding domain	3491	1	3491	100	NtUn5	32008071	32015453	3499	-	3499	1
target_00159	Nitab4.5_0001444g0010	P-loop containing nucleoside triphosphate hydrolase, RNA helicase UPF1, UPF2-interacting domain, Helicase, superfamily 1/2, ATP-binding domain	3090	1011	3090	67.3139	NtUn5	32021250	32024370	2058	+	2058	2
target_00160	Nitab4.5_0001444g0020	Unknown	4186	1	3021	72.1691	NtUn5	32041074	32049704	3026	+	3026	0
target_00161	Nitab4.5_0004832g0050	Unknown	1079	1	1079	100	NtUn8	89749565	89753481	1061	+	1061	0
target_00162	Nitab4.5_0001444g0040	Ribosomal protein S5 domain 2-type fold, P-loop containing nucleoside triphosphate hydrolase, Ribosomal protein S5 domain 2-type fold, subgroup, Peptidase S16, Lon C-terminal, PUA-like domain, ATPase, AAA-type, core, Lon protease, bacterial/eukaryotic-type, AAA+ ATPase domain, Peptidase S16, active site, Lon protease, Peptidase S16, lon N-terminal, Lon protease homologue 2, peroxisomal	3957	1	3957	100	NtUn5	32063971	32075131	3972	-	3972	1
target_00163	Nitab4.5_0009567g0040	RNA recognition motif domain, Zinc finger, RanBP2-type, Nucleotide-binding, alpha-beta plait, G-patch domain	4755	1	4755	100	NtUn7	139386451	139395841	4779	-	4779	25
target_00164	Nitab4.5_0009567g0010	RlpA-like double-psi beta-barrel domain, Expansin, cellulose-binding-like domain, Barwin-like endoglucanase, Expansin/Lol pI, Expansin/pollen allergen, DPBB domain	1268	1	1268	100	NtUn7	139380262	139381686	1268	-	1268	26
target_00165	Nitab4.5_0009567g0030	HAD hydrolase, subfamily IA, HAD-like domain	1230	1	1230	100	NtUn7	139368568	139371156	1225	-	1225	11
target_00166	Nitab4.5_0005639g0010	Adenylate kinase, P-loop containing nucleoside triphosphate hydrolase	1325	217	1325	83.6981	NtUn2	104410112	104412895	1113	-	1113	0
target_00167			475	1	475	100	NtUn6	115530589	115531063	475	+	475	0
target_00168	Nitab4.5_0006693g0050	Phosphoacetylglucosamine mutase, Alpha-D-phosphohexomutase, C-terminal, Alpha-D-phosphohexomutase, alpha/beta/alpha I/II/III, Alpha-D-phosphohexomutase, alpha/beta/alpha domain III, Alpha-D-phosphohexomutase, alpha/beta/alpha domain II, Alpha-D-phosphohexomutase, alpha/beta/alpha domain I	2627	1	2627	100	NtUn6	115662222	115668136	2629	+	2629	0
target_00169	Nitab4.5_0004327g0020	Inner nuclear membrane protein MAN1	1232	1	1232	100	NtUn6	82227905	82230279	1232	+	1232	0
target_00170	Nitab4.5_0004327g0010	Putative S-adenosyl-L-methionine-dependent methyltransferase	2454	1	2454	100	NtUn6	82234139	82238488	2458	+	2458	0
target_00171	Nitab4.5_0004327g0020	Inner nuclear membrane protein MAN1	631	1	631	100	NtUn6	82222408	82226733	646	+	646	1
target_00172	Nitab4.5_0004327g0030	Homeodomain-like, Myb domain, Signal transduction response regulator, receiver domain, SANT/Myb domain, CheY-like superfamily, Myb domain, plants	2789	1	2789	100	NtUn6	82424869	82430416	2795	+	2795	36
target_00173	Nitab4.5_0001817g0010	Cupredoxin, Multicopper oxidase, type 3, Multicopper oxidase, type 1, Multicopper oxidase, copper-binding site, Laccase, Multicopper oxidase, type 2	2290	1	2290	100	Nt06	75335661	75337960	2300	+	2290	10
target_00174	Nitab4.5_0000276g0150	Unknown	1554	1	1554	100	Nt11	21244646	21249067	1562	-	1562	2
target_00175	Nitab4.5_0001817g0020	AP2/ERF domain, DNA-binding domain	1366	1	1366	100	Nt06	75243074	75244849	1366	+	1366	0
target_00176	Nitab4.5_0001817g0060	Helicase, C-terminal, P-loop containing nucleoside triphosphate hydrolase, SNF2-related, Helicase, superfamily 1/2, ATP-binding domain	4358	1	4358	100	Nt06	75181994	75187539	4362	+	4362	1
target_00177			3058	1	3058	100	Nt06	74983441	74989647	3067	-	3067	27
target_00178	Nitab4.5_0004011g0010	Inositol oxygenase	1842	1	1842	100	NtUn2	78971332	78974617	1843	-	1843	34
target_00179	Nitab4.5_0013267g0010	Glycosyl hydrolase family 100, Six-hairpin glycosidase-like	2087	1	2087	100	NtUn1	153770780	153775379	2090	+	2090	0
target_00180	Nitab4.5_0013267g0020	AP complex, mu/sigma subunit, Adaptor protein complex, sigma subunit, Longin-like domain	1029	1	1029	100	NtUn1	153775937	153780138	1042	+	1042	8
target_00181	Nitab4.5_0010507g0010	Unknown	848	1	848	100	NtUn1	147012012	147013838	848	+	848	0
target_00182	Nitab4.5_0003251g0030	Protein of unknown function DUF3475, Protein of unknown function DUF668	2850	1	2850	100	NtUn4	65612191	65619925	2859	-	2859	0
target_00183	Nitab4.5_0003251g0080	Heat shock protein Hsp90 family, Ribosomal protein S5 domain 2-type fold, Histidine kinase-like ATPase, ATP-binding domain, Endoplasmin, Heat shock protein Hsp90, conserved site, Heat shock protein Hsp90, N-terminal	7664	1	7664	100	NtUn4	65638074	65651668	7742	+	7742	29
target_00184	Nitab4.5_0003251g0050	Transcription factor IIS, N-terminal	3073	1	3073	100	NtUn4	65653537	65656609	3073	+	3073	0
target_00185	Nitab4.5_0003251g0090	Kinesin, motor domain, P-loop containing nucleoside triphosphate hydrolase, Kinesin-like protein	6021	1	3140	52.1508	NtUn4	65681353	65690126	3553	+	3553	14
target_00186	Nitab4.5_0003251g0060	Zinc finger, TFIIS-type, DNA-directed RNA polymerase, subunit C11/M/9	844	1	844	100	NtUn4	65707746	65711392	844	+	844	0
target_00187	Nitab4.5_0009186g0020	Unknown	1377	1	1377	100	NtUn4	138362493	138366015	1377	+	1377	0
target_00188	Nitab4.5_0000389g0140	YAP-binding/Alf4/Glomulin	2568	1	2568	100	NtUn8	7978687	7988640	2147	-	2147	2
target_00189	Nitab4.5_0010572g0010	Homeobox domain, KNOX2, ELK, Homeodomain-like, Homeobox KN domain, KNOX1	1867	1	1867	100	NtUn8	144122546	144128207	1873	-	1873	1
target_00190	Nitab4.5_0005958g0050	Nucleic acid-binding, OB-fold, Ribosomal protein S17, Ribosomal protein S17, conserved site	958	1	958	100	NtUn2	108344231	108346314	959	+	959	0
target_00191	Nitab4.5_0005958g0040	Ubiquitin domain, Ubiquitin supergroup, Ubiquitin	3577	1	3577	100	NtUn2	108348846	108359856	3588	+	3588	53
target_00192	Nitab4.5_0005958g0010	Unknown	1838	1	1838	100	NtUn2	108321480	108326498	1841	+	1841	0
target_00193	Nitab4.5_0005958g0030	SET domain, Post-SET domain	6347	1	6347	100	NtUn2	108327517	108338196	6360	+	6360	30
target_00194	Nitab4.5_0005958g0020	Neurochondrin	1907	1	1907	100	NtUn2	108311633	108315562	1893	-	1893	58
target_00195	Nitab4.5_0006182g0010	Unknown	1821	1	1821	100	NtUn1	112102666	112106144	1762	-	1762	20
target_00196	Nitab4.5_0004642g0030	RNA recognition motif domain, Zinc finger, CCCH-type, OST-HTH/LOTUS domain, Nucleotide-binding, alpha-beta plait	2396	1	2396	100	Nt10	103411339	103414408	2401	+	2401	8
target_00197	Nitab4.5_0004642g0020	Sterile alpha motif, type 2, Sterile alpha motif/pointed domain, Sterile alpha motif domain	711	1	711	100	Nt10	103464583	103468862	716	+	716	1
target_00198	Nitab4.5_0009877g0040	Domain of unknown function DUF630, Domain of unknown function DUF632	2710	1	2710	100	NtUn1	144121487	144125700	2715	-	2715	0
target_00199	Nitab4.5_0009877g0030	Unknown	620	1	620	100	NtUn1	144117584	144119750	621	-	621	0
target_00200	Nitab4.5_0009877g0020	Chlorophyll a/b binding protein domain, Chlorophyll A-B binding protein, Chlorophyll A-B binding protein, plant	998	1	998	100	NtUn1	144102842	144103974	998	-	998	0
target_00201	Nitab4.5_0009877g0010	Nucleoporin, Nup133/Nup155-like, N-terminal, Nucleoporin, Nup133/Nup155-like, C-terminal, WD40/YVTN repeat-like-containing domain	4753	1	4753	100	NtUn1	144092180	144101537	4739	-	4739	1
target_00202	Nitab4.5_0011940g0010	Pentatricopeptide repeat, Tetratricopeptide-like helical	3263	1	3263	100	NtUn3	150404340	150413253	3263	+	3263	0
target_00203	Nitab4.5_0005267g0010	Zinc finger, ZZ-type, SANT domain, SANT/Myb domain, SWIRM domain, Homeodomain-like, Transcriptional adaptor 2	1934	1	1934	100	NtUn4	98126620	98134506	1739	+	1739	6
target_00204	Nitab4.5_0006708g0030	Unknown	521	1	521	100	NtUn6	115718219	115719411	521	+	521	0
target_00205	Nitab4.5_0006708g0010	Tetratricopeptide-like helical	1158	1	1158	100	NtUn6	115751933	115753897	1160	+	1160	0
target_00206	Nitab4.5_0006708g0020	TPX2, C-terminal domain	1246	1	1246	100	NtUn6	115757012	115762244	1246	+	1246	7
target_00207	Nitab4.5_0005011g0060	Domain of unknown function DUF4050	1350	1	1350	100	Nt01	16196432	16201781	1355	-	1355	26
target_00208	Nitab4.5_0005011g0050	C2 domain, Phospholipase D/Transphosphatidylase, Phospholipase D family, Phospholipase D, plant, Phospholipase D, C-terminal	1773	1	1773	100	Nt01	16192410	16194182	1773	-	1773	0
target_00209	Nitab4.5_0005011g0020	SPX, N-terminal	1190	1	1190	100	Nt01	16061631	16063778	1191	+	1191	0
target_00210	Nitab4.5_0009676g0010	Mitochondrial carrier domain, Mitochondrial substrate/solute carrier, Mitochondrial carrier protein	869	1	818	94.1312	NtUn7	139951323	139956894	818	+	818	0
target_00211	Nitab4.5_0008357g0020	Helicase, C-terminal, Helicase, superfamily 1/2, ATP-binding domain, P-loop containing nucleoside triphosphate hydrolase, DNA/RNA helicase, DEAD/DEAH box type, N-terminal, RNA helicase, DEAD-box type, Q motif	2092	1	2092	100	NtUn3	132973891	132977509	2090	+	2090	23
target_00212	Nitab4.5_0009148g0010	Alpha crystallin/Hsp20 domain, HSP20-like chaperone	1198	1	1198	100	NtUn6	137118549	137119746	1198	+	1197	0
target_00213	Nitab4.5_0009148g0020	RNA (C5-cytosine) methyltransferase, Bacterial Fmu (Sun)/eukaryotic nucleolar NOL1/Nop2p	2788	1	2788	100	NtUn6	137120619	137127937	2795	+	2795	1
target_00214	Nitab4.5_0002039g0100	Mitochondrial carrier domain, Mitochondrial substrate/solute carrier, Mitochondrial carrier protein	1716	1	1716	100	NtUn1	46546612	46552547	1737	-	1737	3
target_00215	Nitab4.5_0002039g0080	Translation elongation factor EFG, V domain, Elongation factor G, III-V domain, P-loop containing nucleoside triphosphate hydrolase, Elongation factor, GTP-binding domain, Small GTP-binding protein domain	503	202	503	60.0398	NtUn1	46533340	46533641	302	+	302	0
target_00216	Nitab4.5_0004456g0020	Cation/H+ exchanger	3137	1	3137	100	NtUn8	83905229	83926152	3157	+	3157	27
target_00217			964	1	964	100	NtUn8	83927082	83928045	964	+	964	0
target_00218	Nitab4.5_0004456g0060	SANT/Myb domain, Myb domain, Homeodomain-like, Myb domain, plants	1206	1	1206	100	NtUn8	84003054	84005918	1204	+	1204	1
target_00219	Nitab4.5_0004160g0010	Polyketide cyclase/dehydrase, START-like domain	761	1	761	100	Nt01	21621495	21622519	763	-	763	0
target_00220	Nitab4.5_0006856g0030	Protein phosphatase 2C (PP2C)-like domain, Protein phosphatase 2C	1494	1	1494	100	NtUn5	117734395	117735888	1494	-	1494	0
target_00221	Nitab4.5_0001179g0010	BRISC and BRCA1-A complex member 1	770	1	770	100	Nt01	22491299	22495047	771	+	771	0
target_00222	Nitab4.5_0001179g0030	Pyridoxal phosphate-dependent transferase, major region, subdomain 2, Pyridoxal phosphate-dependent transferase, major region, subdomain 1, Pyridoxal phosphate-dependent transferase, Serine hydroxymethyltransferase, Serine hydroxymethyltransferase, pyridoxal phosphate binding site	2388	1	2388	100	Nt01	22280659	22283961	2388	+	2388	0
target_00223	Nitab4.5_0001179g0020	PITH domain, Galactose-binding domain-like	1481	1	1481	100	Nt01	22352407	22358201	1497	+	1497	0
target_00224	Nitab4.5_0001179g0130	Unknown	1943	1	1943	100	Nt01	21940725	21944725	1947	-	1947	0
target_00225	Nitab4.5_0001179g0100	NADH:ubiquinone oxidoreductase-like, 20kDa subunit, NADH-ubiquinone oxidoreductase, 20 Kd subunit	839	1	839	100	Nt01	22047393	22051166	839	+	839	0
target_00226	Nitab4.5_0001179g0110	K Homology domain, type 1, K Homology domain	2860	1	2860	100	Nt01	22056814	22062908	2875	+	2875	26
target_00227	Nitab4.5_0001179g0080	Ferrochelatase, active site, Ferrochelatase	2364	1	2364	100	Nt01	22111406	22118630	2386	+	2386	31
target_00228	Nitab4.5_0001170g0160	Pyridine nucleotide-disulphide oxidoreductase, FAD/NAD(P)-binding domain, Pyridine nucleotide-disulphide oxidoreductase, NAD-binding domain, FAD-dependent pyridine nucleotide-disulphide oxidoreductase	2438	1	2438	100	Nt17	181110272	181113026	2413	+	2413	18
target_00229	Nitab4.5_0006694g0030	3(2),5 -bisphosphate nucleotidase HAL2, Inositol monophosphatase, Inositol monophosphatase, metal-binding site, Inositol monophosphatase, conserved site	1866	1	1866	100	NtUn7	115264485	115269644	1871	+	1871	0
target_00230	Nitab4.5_0006694g0020	Protein of unknown function DUF707	2712	1	2712	100	NtUn7	115217132	115222720	2726	+	2726	25
target_00231	Nitab4.5_0006694g0010	SCAMP	2205	1	2205	100	NtUn7	115234369	115240488	2228	+	2228	16
target_00232	Nitab4.5_0000359g0230	Epsin domain, N-terminal, Epsin-like, N-terminal, ENTH/VHS	3189	1	3189	100	Nt23	43144725	43150451	2193	+	2193	21
target_00233	Nitab4.5_0000359g0220	K Homology domain, type 1, K Homology domain, Ribonuclease H-like domain, 3'-5' exonuclease domain	823	1	823	100	Nt23	43151135	43157831	824	+	824	0
target_00234	Nitab4.5_0000359g0210	Unknown	2453	1	2453	100	Nt23	43198921	43205282	2456	+	2456	17
target_00235			557	1	557	100	Nt23	43211627	43212211	585	+	557	28
target_00236	Nitab4.5_0000359g0200	Glycosyl transferase, family 14	1367	1	1367	100	Nt23	43338153	43342235	1369	+	1369	0
target_00237	Nitab4.5_0000359g0180	Protein of unknown function DUF1639	1278	1	1278	100	Nt23	43375182	43379534	1280	+	1280	0
target_00238	Nitab4.5_0000318g0090	Aminotransferase, class I/classII, Pyridoxal phosphate-dependent transferase, Pyridoxal phosphate-dependent transferase, major region, subdomain 2, Pyridoxal phosphate-dependent transferase, major region, subdomain 1	2615	1	2615	100	Nt23	42879067	42884719	2617	-	2617	49
target_00239	Nitab4.5_0000318g0060	Oleosin	1613	1	1613	100	Nt23	42864934	42870503	1617	-	1617	1
target_00240	Nitab4.5_0000318g0070	Protein kinase-like domain, Serine/threonine- / dual specificity protein kinase, catalytic domain, Protein kinase domain, Serine/threonine-protein kinase, active site, Protein kinase, ATP binding site	1796	1	1796	100	Nt23	42845385	42848957	1801	-	1801	3
target_00241	Nitab4.5_0000318g0110	Phosphofructokinase domain, Phosphofructokinase, Pyrophosphate-dependent phosphofructokinase TP0108	2891	1	2891	100	Nt23	42835883	42844395	2895	-	2895	36
target_00242	Nitab4.5_0000318g0120	Profilin	696	1	696	100	Nt23	42748713	42751311	696	-	696	0
target_00243	Nitab4.5_0000318g0050	Iron hydrogenase, large subunit, C-terminal, Iron hydrogenase, small subunit-like, Iron hydrogenase	2493	1	2493	100	Nt23	42904921	42912600	2502	-	2502	0
target_00244	Nitab4.5_0000318g0080	Tetratricopeptide-like helical	3770	230	3770	93.9257	Nt23	42887027	42893122	3559	-	3559	43
target_00245	Nitab4.5_0000318g0040	Unknown	6848	1	6848	100	Nt23	42920535	42941551	6107	-	6107	5
target_00246	Nitab4.5_0000318g0030	RNA polymerase sigma-70, RNA polymerase sigma factor, region 3/4, Winged helix-turn-helix DNA-binding domain, RNA polymerase sigma factor, region 2, RNA polymerase sigma-70 like domain, RNA polymerase sigma-70 region 3, RNA polymerase sigma-70 region 2, RNA polymerase sigma-70 region 4	2461	1	2461	100	Nt23	42961575	42967518	2462	-	2462	17
target_00247	Nitab4.5_0000318g0010	Snf7	1231	1	1231	100	Nt23	43103677	43107639	1235	+	1235	4
target_00248	Nitab4.5_0001669g0120	WD40-repeat-containing domain, WD40/YVTN repeat-like-containing domain, WD40 repeat, G-protein beta WD-40 repeat, WD40 repeat, conserved site	542	1	542	100	NtUn5	36533020	36536266	544	+	544	0
target_00249	Nitab4.5_0001669g0120	WD40-repeat-containing domain, WD40/YVTN repeat-like-containing domain, WD40 repeat, G-protein beta WD-40 repeat, WD40 repeat, conserved site	3485	1	3485	100	NtUn5	36537405	36549992	3489	-	3489	0
target_00250	Nitab4.5_0008200g0010	Protein of unknown function DUF642, Galactose-binding domain-like	1527	1	1527	100	NtUn6	130354847	130361249	1531	+	1531	0
target_00251	Nitab4.5_0005697g0010	Unknown	424	1	424	100	NtUn3	104684794	104685217	424	+	424	0
target_00252			1144	594	1144	48.1643	NtUn5	154077323	154077873	551	+	551	0
target_00253	Nitab4.5_0002393g0030	Unknown	4002	1	4002	100	Nt01	35106269	35128693	3762	+	3762	27
target_00254	Nitab4.5_0007240g0010	Domain of unknown function DUF814	1248	1	1248	100	NtUn6	121561459	121570211	1261	-	1261	1
target_00255	Nitab4.5_0007240g0020	RNA recognition motif domain, RNA-binding motif, Lupus La protein, Nucleotide-binding, alpha-beta plait, RNA-binding protein Lupus La, Winged helix-turn-helix DNA-binding domain	2380	1	2380	100	NtUn6	121550632	121556262	2388	-	2388	1
target_00256	Nitab4.5_0007240g0030	Transmembrane protein TauE like	2577	1	2577	100	NtUn6	121655194	121661778	2583	+	2583	10
target_00257	Nitab4.5_0003338g0050	Pentatricopeptide repeat, Tetratricopeptide-like helical	2332	1	2332	100	Nt01	33613542	33620763	2339	+	2339	0
target_00258	Nitab4.5_0003338g0020	Ribosomal protein L27, Ribosomal protein L27, conserved site	741	1	741	100	Nt01	33623843	33624625	741	+	741	0
target_00259	Nitab4.5_0003338g0030	Domain of unknown function DUF4283, Beta-adaptin appendage, C-terminal subdomain, Beta2-adaptin/TBP, C-terminal domain, AP complex subunit beta, Armadillo-type fold, Armadillo-like helical, Clathrin/coatomer adaptor, adaptin-like, N-terminal	3059	1	3059	100	Nt01	33627831	33639360	3057	+	3057	1
target_00260	Nitab4.5_0003338g0080	Peptidase S54, rhomboid domain, Peptidase S54, rhomboid	1553	1	1553	100	Nt01	33551840	33557733	1553	-	1553	0
target_00261	Nitab4.5_0003338g0030	Domain of unknown function DUF4283, Beta-adaptin appendage, C-terminal subdomain, Beta2-adaptin/TBP, C-terminal domain, AP complex subunit beta, Armadillo-type fold, Armadillo-like helical, Clathrin/coatomer adaptor, adaptin-like, N-terminal	770	1	770	100	Nt01	33648165	33649382	773	+	773	1
target_00262	Nitab4.5_0003338g0040	GTP binding domain, GTP-binding protein, ribosome biogenesis, YsxC, P-loop containing nucleoside triphosphate hydrolase	1405	1	1405	100	Nt01	33651367	33657028	1405	+	1405	0
target_00263	Nitab4.5_0006244g0010	Glucose-methanol-choline oxidoreductase, N-terminal, Glucose-methanol-choline oxidoreductase, C-terminal, Alcohol dehydrogenase, long-chain fatty	2619	1	2619	100	NtUn7	109915698	109921733	2619	+	2619	0
target_00264	Nitab4.5_0006244g0030	Protein of unknown function DUF1218	819	1	819	100	NtUn7	110038995	110040329	820	+	820	0
target_00265	Nitab4.5_0006244g0020	FDF domain, Like-Sm (LSM) domain, Lsm14 N-terminal, DFDF domain, FFD box	2470	1	2470	100	NtUn7	110052761	110061083	2474	+	2474	0
target_00266	Nitab4.5_0002360g0010	F-box domain, FBD domain	879	1	879	100	Nt01	93881338	93882227	890	-	876	11
target_00267	Nitab4.5_0003833g0050	Probable transposase, Ptta/En/Spm, plant	589	1	589	100	Nt01	81095579	81096167	589	-	588	0
target_00268	Nitab4.5_0003833g0060	Unknown	3117	1	3117	100	Nt01	81234156	81243060	3124	+	3124	25
target_00269	Nitab4.5_0001333g0050	Conserved oligomeric Golgi complex subunit 6	899	1	899	100	NtUn4	30900891	30902152	902	-	902	1
target_00270	Nitab4.5_0001333g0050	Conserved oligomeric Golgi complex subunit 6	2094	1	2044	97.6122	NtUn4	30905631	30909654	2046	-	2046	10
target_00271	Nitab4.5_0001333g0020	Carotenoid oxygenase	2003	1	2003	100	NtUn4	30631057	30634097	2002	+	2002	0
target_00272	Nitab4.5_0001333g0040	Drug/metabolite transporter	1669	1	1669	100	NtUn4	30885843	30890800	1673	-	1673	22
target_00273	Nitab4.5_0004157g0010	JmjC domain	1537	1	1537	100	Nt01	82217110	82226549	1539	+	1539	0
target_00274	Nitab4.5_0005828g0010	RmlC-like jelly roll fold, Cysteamine dioxygenase, RmlC-like cupin domain	1205	1	1205	100	NtUn5	105344992	105351153	1208	+	1208	24
target_00275	Nitab4.5_0005828g0030	Protein of unknown function DUF688	1915	1	1915	100	NtUn5	105353067	105354981	1915	+	1915	0
target_00276	Nitab4.5_0005828g0020	Protein kinase-like domain, Serine/threonine-protein kinase, active site, Protein kinase domain, Protein kinase, ATP binding site, Serine-threonine/tyrosine-protein kinase catalytic domain, Serine/threonine- / dual specificity protein kinase, catalytic domain	653	1	653	100	NtUn5	105375051	105377982	653	+	653	0
target_00277	Nitab4.5_0003491g0060	Two pore domain potassium channel domain, Two pore domain potassium channel, EF-Hand 1, calcium-binding site, EF-hand domain pair	757	53	757	93.1308	NtUn6	68659458	68660162	705	-	705	0
target_00278	Nitab4.5_0005906g0010	EF-Hand 1, calcium-binding site, Two pore domain potassium channel, Two pore domain potassium channel domain, EF-hand domain pair	985	1	909	92.2843	NtUn4	106947611	106948519	909	+	909	0
target_00279	Nitab4.5_0003491g0070	Homeodomain-like	2897	1	2897	100	NtUn6	68665885	68674988	2902	+	2902	22
target_00280	Nitab4.5_0003491g0080	RNA recognition motif domain, Nucleotide-binding, alpha-beta plait	406	1	406	100	NtUn6	68678605	68679023	424	+	401	23
target_00281	Nitab4.5_0003491g0090	Nucleotide-binding, alpha-beta plait, RNA recognition motif domain	1468	1	1382	94.1417	NtUn6	68693257	68694638	1382	-	1364	0
target_00282	Nitab4.5_0001214g0030	Uncharacterised protein family UPF0114	1256	1	1254	99.8408	Nt01	38861772	38865497	1218	-	1218	0
target_00283	Nitab4.5_0002735g0030	Domain of unknown function DUF1995	1802	1	1802	100	NtUn7	54957538	54962214	1811	+	1811	14
target_00284	Nitab4.5_0022090g0010	RWP-RK domain	642	1	642	100	NtUn4	153578699	153579340	642	-	641	0
target_00285	Nitab4.5_0022090g0010	RWP-RK domain	1525	595	1525	61.0492	NtUn4	153579897	153580827	931	-	931	0
target_00286	Nitab4.5_0003250g0060	Peptidase C48, SUMO/Sentrin/Ubl1	3429	1	3429	100	NtUn3	65988286	65993951	3442	+	3442	5
target_00287	Nitab4.5_0022090g0010	RWP-RK domain	209	1	209	100	NtUn4	153577542	153577750	209	-	209	0
target_00288	Nitab4.5_0007956g0030	RWP-RK domain	728	1	728	100	NtUn8	127768866	127770497	734	-	734	2
target_00289	Nitab4.5_0007956g0060	Unknown	673	1	673	100	NtUn8	127758429	127759100	673	-	656	1
target_00290	Nitab4.5_0007956g0010	RWP-RK domain, Phox/Bem1p	134	1	134	100	NtUn8	127740358	127740491	134	-	134	0
target_00291	Nitab4.5_0007956g0010	RWP-RK domain, Phox/Bem1p	209	1	209	100	NtUn8	127736865	127737073	209	-	209	0
target_00292			511	1	511	100	NtUn8	127813043	127813553	511	-	511	0
target_00293	Nitab4.5_0022180g0010	Unknown	1655	1	1382	83.5045	NtUn4	153589523	153591053	1373	+	1373	2
target_00294	Nitab4.5_0000127g0100	Tetratricopeptide-like helical, Tetratricopeptide repeat-containing domain	1206	1	1206	100	Nt01	42470274	42471509	1236	-	1206	30
target_00295	Nitab4.5_0000975g0020	Las1-like	820	1	820	100	Nt01	62098674	62102818	828	-	828	1
target_00296	Nitab4.5_0000975g0020	Las1-like	1329	1	1329	100	Nt01	62109564	62111516	1335	+	1335	0
target_00297	Nitab4.5_0000975g0030	Ribonuclease H-like domain	1903	1	1767	92.8534	Nt01	62141197	62143579	1770	-	1770	0
target_00298	Nitab4.5_0006453g0020	Nucleotide-binding, alpha-beta plait, RNA recognition motif domain	1255	1	1255	100	NtUn4	113845604	113849504	1262	-	1262	1
target_00299	Nitab4.5_0000970g0170	Mitochondrial import inner membrane translocase subunit Tim16	665	1	665	100	Nt01	65041254	65042547	665	-	665	0
target_00300	Nitab4.5_0000970g0130	Heat shock protein DnaJ, cysteine-rich domain	657	1	657	100	Nt01	65034858	65040469	660	-	660	0
target_00301	Nitab4.5_0000970g0150	Unknown	5626	1	5626	100	Nt01	64864006	64897267	5659	-	5659	12
target_00302	Nitab4.5_0000970g0120	Butirosin biosynthesis, BtrG-like, AIG2-like	969	1	969	100	Nt01	64859529	64863058	973	-	973	0
target_00303	Nitab4.5_0000970g0140	Unknown	638	1	638	100	Nt01	64943754	64944318	634	-	634	0
target_00304	Nitab4.5_0008206g0020	Unknown	847	327	847	61.5112	NtUn3	131829381	131829901	521	-	521	0
target_00305	Nitab4.5_0010277g0010	ATPase, V1 complex, subunit D	886	1	886	100	NtUn8	142871740	142872625	886	+	886	0
target_00306	Nitab4.5_0003123g0010	Vacuolar protein sorting-associated protein 62	2091	1	2091	100	NtUn6	62335140	62340969	2092	+	2092	0
target_00307	Nitab4.5_0003123g0030	Chromo domain, Chromo domain-like, Chromo domain/shadow, Chromo shadow domain	1826	1	1826	100	NtUn6	62345422	62351211	1834	+	1834	17
target_00308	Nitab4.5_0000690g0010	Unknown	903	1	903	100	Nt01	112855424	112857750	907	+	907	0
target_00309	Nitab4.5_0000690g0030	Endosulphine	919	1	919	100	Nt01	113236409	113237862	925	+	925	22
target_00310	Nitab4.5_0000690g0020	Unknown	1109	1	1109	100	Nt01	113133410	113138270	1110	+	1110	0
target_00311	Nitab4.5_0000690g0060	Mechanosensitive ion channel MscS, transmembrane-2, Like-Sm (LSM) domain, Mechanosensitive ion channel MscS	2160	1	2160	100	Nt01	113528065	113538758	2159	+	2159	0
target_00312	Nitab4.5_0000690g0050	Unknown	1515	1	1515	100	Nt01	113362373	113366389	1517	+	1517	29
target_00313	Nitab4.5_0000690g0050	Unknown	2445	1	2445	100	Nt01	113355707	113359246	2451	+	2451	8
target_00314	Nitab4.5_0001635g0010	Mitochondrial carrier protein, Mitochondrial carrier domain, Mitochondrial substrate/solute carrier	1865	1	1865	100	NtUn3	36729320	36736832	1867	-	1867	1
target_00315	Nitab4.5_0011138g0010	WD40 repeat, WD40-repeat-containing domain, Protein kinase domain, WD40/YVTN repeat-like-containing domain, WD40 repeat, conserved site, Protein kinase-like domain, G-protein beta WD-40 repeat, Serine/threonine- / dual specificity protein kinase, catalytic domain	3881	1	3881	100	NtUn7	146492645	146497360	3684	-	3684	5
target_00316	Nitab4.5_0007405g0010	Winged helix-turn-helix DNA-binding domain, Caffeate O-methyltransferase (COMT) family, Plant methyltransferase dimerisation, O-methyltransferase, family 2	1489	1	1489	100	NtUn2	124847261	124852598	1491	+	1491	0
target_00317			2356	25	2356	98.9813	NtUn2	124939021	124948702	2368	-	2368	3
target_00318	Nitab4.5_0005359g0030	Unknown	2864	1	2864	100	NtUn2	100261393	100281876	2865	+	2865	0
target_00319-1	Nitab4.5_0000435g0130	P-loop containing nucleoside triphosphate hydrolase, Helicase, superfamily 1/2, ATP-binding domain, DNA/RNA helicase, DEAD/DEAH box type, N-terminal, Helicase, C-terminal	976	1	58	5.94262	Nt06	31707980	31708037	58	+	57	0
target_00319-2	Nitab4.5_0000435g0130	P-loop containing nucleoside triphosphate hydrolase, Helicase, superfamily 1/2, ATP-binding domain, DNA/RNA helicase, DEAD/DEAH box type, N-terminal, Helicase, C-terminal	976	1	58	5.94262	Nt23	106603715	106603772	58	+	57	0
target_00320	Nitab4.5_0005359g0020	Ribonuclease III domain, Dicer dimerisation domain, Double-stranded RNA-binding domain, Argonaute/Dicer protein, PAZ domain, Ribonuclease III	5099	1867	5052	62.4828	NtUn2	100146584	100150964	3139	+	3139	30
target_00321	Nitab4.5_0008104g0010	Unknown	1135	1	1135	100	NtUn6	129529761	129531605	1130	+	1130	2
target_00322	Nitab4.5_0005359g0010	Pentatricopeptide repeat, Tetratricopeptide-like helical	2803	145	2803	94.8626	NtUn2	100178441	100181099	2659	-	2659	0
target_00323	Nitab4.5_0005359g0040	Tyrosine-protein kinase, catalytic domain, Protein kinase domain, Protein kinase-like domain, Serine-threonine/tyrosine-protein kinase catalytic domain, Concanavalin A-like lectin/glucanase, subgroup, Wall-associated receptor kinase galacturonan-binding domain	2320	1	2320	100	NtUn2	100155032	100158716	2327	-	2327	1
target_00324	Nitab4.5_0005359g0050	Unknown	1944	1	1944	100	NtUn2	100200389	100204256	1963	-	1963	3
target_00325	Nitab4.5_0013821g0010	Cytochrome P450, Cytochrome P450, conserved site	2107	1	2107	100	NtUn1	154242506	154246029	2109	-	2109	44
target_00326	Nitab4.5_0013821g0010	Cytochrome P450, Cytochrome P450, conserved site	1737	1	1737	100	NtUn1	154236631	154242050	1737	-	1737	0
target_00327	Nitab4.5_0000720g0080	GOLD	1025	1	1025	100	Nt18	40961927	40965605	1027	+	1027	0
target_00328	Nitab4.5_0000720g0070	Argonaute/Dicer protein, PAZ domain, Stem cell self-renewal protein Piwi, Domain of unknown function DUF1785, Ribonuclease H-like domain	2253	1	2253	100	Nt18	41009544	41011796	2253	+	2252	0
target_00329			503	1	503	100	Nt18	40863514	40864106	503	-	503	0
target_00330	Nitab4.5_0000720g0050	DNA-binding WRKY	1987	1	1987	100	Nt18	41110067	41113864	1990	+	1990	4
target_00331	Nitab4.5_0009068g0010	CBS domain	1390	1	1390	100	Nt01	120186519	120189659	1394	+	1394	0
target_00332	Nitab4.5_0009068g0020	snRNA-activating protein complex, subunit 3	2540	1	2540	100	Nt01	120191561	120202694	2574	+	2574	4
target_00333	Nitab4.5_0013250g0030	Unknown	1250	1	1250	100	NtUn3	152528325	152534861	1251	-	1251	0
target_00334	Nitab4.5_0013250g0010	Sphingolipid delta4-desaturase, N-terminal, Sphingolipid delta4-desaturase, Fatty acid desaturase, type 1	1199	1	1199	100	NtUn3	152522819	152526291	1199	-	1199	0
target_00335	Nitab4.5_0013250g0020	Zinc finger, RING/FYVE/PHD-type, Zinc finger, RING-type, conserved site, Zinc finger, C3HC4 RING-type	1256	1	1256	100	NtUn3	152515116	152519870	1263	-	1263	10
target_00336	Nitab4.5_0010497g0010	Pentatricopeptide repeat, Tetratricopeptide-like helical	1355	1	1301	96.0148	NtUn3	145744126	145747250	1300	+	1300	0
target_00337	Nitab4.5_0003348g0020	Helicase, superfamily 1/2, ATP-binding domain, Helicase, C-terminal, RNA helicase, DEAD-box type, Q motif, P-loop containing nucleoside triphosphate hydrolase, DNA/RNA helicase, DEAD/DEAH box type, N-terminal	3451	1	3451	100	Nt01	119474257	119492715	3464	+	3464	2
target_00338	Nitab4.5_0003348g0060	Protein of unknown function DUF616	2478	1	2478	100	Nt01	119623388	119628836	2465	-	2465	27
target_00339	Nitab4.5_0003348g0010	Unknown	2581	1	2581	100	Nt01	119408849	119421460	2589	+	2589	30
target_00340	Nitab4.5_0003348g0040	Mitochondrial substrate/solute carrier, Mitochondrial carrier domain	1536	1	1536	100	Nt01	119429070	119432247	1538	+	1538	0
target_00341	Nitab4.5_0003348g0050	Transcription factor, SBP-box	393	1	393	100	Nt01	119432764	119433156	393	+	392	0
target_00342	Nitab4.5_0003341g0040	Bromodomain	1871	1	1871	100	NtUn2	67564425	67569410	1876	-	1876	0
target_00343	Nitab4.5_0006260g0030	SCAMP	2570	1	2570	100	NtUn8	109857467	109870154	2578	+	2578	6
target_00344	Nitab4.5_0005936g0020	Nucleolar protein 12	1000	1	1000	100	Nt01	118541166	118546068	1013	-	1013	2
target_00345	Nitab4.5_0003223g0050	Calmodulin binding protein-like	4760	15	3047	63.7185	NtUn2	66021582	66031193	2897	+	2897	33
target_00346	Nitab4.5_0000998g0060	Protein of unknown function DUF789	1531	1	1531	100	Nt01	122839193	122842110	1539	+	1539	0
target_00347	Nitab4.5_0000998g0080	Lanthionine synthetase C-like, LanC-like protein, eukaryotic	1856	1	1856	100	Nt01	122992133	122995791	1863	+	1863	6
target_00348	Nitab4.5_0000998g0080	Lanthionine synthetase C-like, LanC-like protein, eukaryotic	1436	1	1436	100	Nt01	123000869	123006853	1453	+	1453	1
target_00349	Nitab4.5_0006305g0010	Protein kinase-like domain, Protein kinase domain, Protein kinase, ATP binding site, Serine/threonine- / dual specificity protein kinase, catalytic domain, Serine/threonine-protein kinase, active site	942	1	942	100	NtUn4	111997078	111998948	946	-	946	1
target_00350	Nitab4.5_0006305g0010	Protein kinase-like domain, Protein kinase domain, Protein kinase, ATP binding site, Serine/threonine- / dual specificity protein kinase, catalytic domain, Serine/threonine-protein kinase, active site	1299	17	1299	98.7683	NtUn4	111992967	111994979	1284	-	1284	24
target_00351	Nitab4.5_0006305g0040	Pentatricopeptide repeat	2068	1	2068	100	NtUn4	111984495	111986562	2068	-	2068	0
target_00352	Nitab4.5_0006305g0030	Glycoside hydrolase, family 5, Glycoside hydrolase, catalytic domain, Glycoside hydrolase, superfamily	1294	1	1294	100	NtUn4	111978632	111982085	1294	-	1294	0
target_00353	Nitab4.5_0009473g0020	Bet v I domain, START-like domain	644	1	644	100	NtUn5	139575449	139576909	646	-	646	0
target_00354	Nitab4.5_0008149g0010	Zinc finger, RING-type, Zinc finger, RING-type, conserved site, Zinc finger, RING/FYVE/PHD-type	829	1	829	100	NtUn2	131736248	131737076	829	-	829	0
target_00355	Nitab4.5_0008149g0020	Thioredoxin, Thioredoxin-like fold, Thioredoxin, conserved site, Thioredoxin domain	755	1	755	100	NtUn2	131721985	131730490	757	-	757	0
target_00356	Nitab4.5_0007168g0010	Zinc finger, C2H2	1667	1	1667	100	NtUn2	122798126	122800092	1670	+	1670	1
target_00357	Nitab4.5_0012132g0010	Expansin/pollen allergen, DPBB domain, Expansin, cellulose-binding-like domain, Major pollen allergen Lol pI, Barwin-like endoglucanase, RlpA-like double-psi beta-barrel domain, Expansin/Lol pI	1207	1	1207	100	NtUn7	149035924	149041402	1236	+	1236	3
target_00358	Nitab4.5_0002645g0030	ERGosterol biosynthesis methyltransferase, plant, Methyltransferase type 11, Sterol methyltransferase C-terminal	1250	1	1250	100	NtUn1	56391728	56394530	1250	-	1250	0
target_00359	Nitab4.5_0002645g0010	Unknown	1193	1	940	78.793	NtUn1	56269192	56270131	940	-	940	0
target_00360	Nitab4.5_0002645g0020	Zinc finger, RING-type, Zinc finger, RING/FYVE/PHD-type	829	1	829	100	NtUn1	56290276	56291104	829	+	829	0
target_00361	Nitab4.5_0007774g0010	Protein strawberry notch	1557	1	1557	100	Nt01	125519203	125533249	1785	-	1785	8
target_00362	Nitab4.5_0007774g0020	Zinc finger, PHD-type, conserved site, Zinc finger, RING/FYVE/PHD-type, Protein strawberry notch, Zinc finger, PHD-type, Strawberry notch, helicase C domain, Smr protein/MutS2 C-terminal, Zinc finger, PHD-finger, P-loop containing nucleoside triphosphate hydrolase, Zinc finger, FYVE/PHD-type	5580	1	5580	100	Nt01	125547171	125586291	5589	+	5589	29
target_00363	Nitab4.5_0007774g0060	Protein of unknown function DUF455, Ferritin-like superfamily	1973	1	1973	100	Nt01	125605909	125610392	1975	-	1975	0
target_00364	Nitab4.5_0007774g0080	Unknown	841	1	791	94.0547	Nt01	125618101	125618890	791	-	790	1
target_00365	Nitab4.5_0011194g0010	Protein kinase domain, Serine/threonine- / dual specificity protein kinase, catalytic domain, Pleckstrin homology-like domain, Protein kinase-like domain, Serine/threonine-protein kinase, active site	1970	974	1970	50.6091	NtUn6	147052094	147053090	997	-	997	0
target_00366	Nitab4.5_0003491g0030	NLI interacting factor, HAD-like domain, Mitochondrial import inner membrane translocase subunit Tim50	3364	404	3361	87.931	NtUn6	68572305	68579337	2088	-	2088	10
target_00367	Nitab4.5_0006756g0010	Ribosomal protein S10, conserved site, Ribosomal protein S10, Ribosomal protein S10 domain	873	1	873	100	NtUn2	118092441	118095995	874	-	874	11
target_00368	Nitab4.5_0005906g0040	RNA recognition motif domain, Nucleotide-binding, alpha-beta plait	2224	1	2224	100	NtUn4	106991162	106993385	2224	-	2223	0
target_00369	Nitab4.5_0005906g0030	RNA recognition motif domain, Nucleotide-binding, alpha-beta plait	1402	1	1244	88.7304	NtUn4	106973698	106974941	1244	-	1242	0
target_00370	Nitab4.5_0005906g0020	DEK, C-terminal, Homeodomain-like	2880	1	2880	100	NtUn4	106952132	106959976	2896	-	2896	25
target_00371			746	1	746	100	Nt10	9410922	9412715	747	-	747	0
target_00372	Nitab4.5_0004281g0050	Aspartic peptidase domain, Aspartic peptidase	2499	1	2499	100	Nt10	9387284	9393608	2510	-	2510	15
target_00373	Nitab4.5_0004281g0080	Quinonprotein alcohol dehydrogenase-like superfamily, Quinonprotein alcohol dehydrogenase-like domain, ER membrane protein complex subunit 1, Domain of unknown function DUF1620, Pyrrolo-quinoline quinone beta-propeller repeat	4117	360	4117	91.2801	Nt10	9373953	9381286	3765	-	3765	30
target_00374	Nitab4.5_0004281g0040	Polyadenylate-binding protein/Hyperplastic disc protein, Nucleotide-binding, alpha-beta plait, RNA recognition motif domain, Polyadenylate binding protein, human types 1, 2, 3, 4, RNA recognition motif domain, eukaryote	919	1	919	100	Nt10	9305298	9307390	921	-	921	0
target_00375	Nitab4.5_0004281g0110	GINS complex, subunit Psf1, GINS complex	1283	1	1283	100	Nt10	9299536	9304331	1286	-	1286	1
target_00376	Nitab4.5_0004281g0100	Peptidyl-prolyl cis-trans isomerase, FKBP-type, domain, Peptidyl-prolyl cis-trans isomerase, FKBP-type	1710	1	1710	100	Nt10	9287017	9293037	1721	-	1721	35
target_00377	Nitab4.5_0004281g0070	Unknown	1481	1	1481	100	Nt10	9280883	9284074	1481	-	1481	0
target_00378	Nitab4.5_0004281g0090	Unknown	1393	1	1393	100	Nt10	9274189	9278235	1404	-	1404	1
target_00379	Nitab4.5_0000011g0150	5'-3' exoribonuclease 2, 5'-3' exoribonuclease, Putative 5-3 exonuclease	3004	1	3004	100	Nt24	83134541	83156614	3016	+	3016	26
target_00380	Nitab4.5_0000011g0130	Unknown	3611	1	3611	100	Nt24	82997156	83025054	3623	-	3623	43
target_00381	Nitab4.5_0000011g0120	THO complex, subunitTHOC2, C-terminal, THO complex, subunitTHOC2, N-terminal	2235	51	2235	97.7629	Nt24	82970894	82977146	2198	+	2198	32
target_00382	Nitab4.5_0000011g0120	THO complex, subunitTHOC2, C-terminal, THO complex, subunitTHOC2, N-terminal	686	1	686	100	Nt24	82979461	82980798	685	-	685	0
target_00383	Nitab4.5_0000011g0120	THO complex, subunitTHOC2, C-terminal, THO complex, subunitTHOC2, N-terminal	2441	1	2441	100	Nt24	82965741	82970429	2452	+	2452	1
target_00384	Nitab4.5_0006545g0010	HECT	4411	1	4074	92.36	NtUn3	115259429	115272212	4086	-	4086	4
target_00385	Nitab4.5_0003314g0020	Armadillo-type fold, Armadillo-like helical	3825	1	3825	100	Nt02	2224006	2236425	3758	-	3758	32
target_00386	Nitab4.5_0008455g0010	ABC transporter-like, ABC transporter, conserved site, AAA+ ATPase domain, ABC transporter type 1, transmembrane domain, P-loop containing nucleoside triphosphate hydrolase, ABC transporter, transmembrane domain	4970	1	4970	100	NtUn1	134965381	134972249	4987	+	4987	29
target_00387	Nitab4.5_0000101g0290	Carbohydrate kinase PfkB, Carbohydrate/puine kinase, PfkB, conserved site, Adenosine kinase	2135	1	2135	100	Nt02	4406753	4410597	2154	-	2154	4
target_00388	Nitab4.5_0000669g0040	Zinc finger, RING/FYVE/PHD-type, Zinc finger, RING-type	2304	1	2191	95.0955	Nt02	6971264	6974904	2147	-	2147	0
target_00389	Nitab4.5_0000669g0060	tRNA-binding arm, Valyl/Leucyl/Isoleucyl-tRNA synthetase, editing domain, Aminoacyl-tRNA synthetase, class 1a, anticodon-binding, Aminoacyl-tRNA synthetase, class I, conserved site, Rossmann-like alpha/beta/alpha sandwich fold, Valine-tRNA ligase, Valyl/Leucyl/Isoleucyl-tRNA synthetase, class I, anticodon-binding, Aminoacyl-tRNA synthetase, class Ia	5343	1	5343	100	Nt02	6936769	6955716	5386	-	5386	58
target_00390	Nitab4.5_0000669g0050	Zinc finger, C2H2, Zinc finger, C2H2-like, Zinc finger C2H2-type/integrase DNA-binding domain	1676	637	1676	62.0525	Nt02	6918986	6920025	1040	-	1040	0
target_00391	Nitab4.5_0000669g0080	Haem peroxidase, plant/fungal/bacterial, Plant peroxidase, Haem peroxidase	1493	1	1493	100	Nt02	6994132	6998020	1501	-	1501	1
target_00392	Nitab4.5_0000669g0010	Zinc finger, RING-type, Zinc finger, RING/FYVE/PHD-type	2302	1	2302	100	Nt02	6848088	6856892	2356	+	2356	53
target_00393	Nitab4.5_0000101g0010	Tetratricopeptide repeat, DnaJ domain, conserved site, Tetratricopeptide-like helical, DnaJ domain, Tetratricopeptide TPR2, Tetratricopeptide repeat-containing domain	502	1	502	100	Nt02	3131608	3133052	505	+	505	0
target_00394	Nitab4.5_0000101g0030	WD40 repeat, WD40-repeat-containing domain, WD40/YVTN repeat-like-containing domain	2700	1	2700	100	Nt02	3202326	3211377	2707	+	2707	3
target_00395	Nitab4.5_0000101g0050	Zinc finger, RING/FYVE/PHD-type, Zinc finger, RING-CH-type	2327	1	2327	100	Nt02	3213163	3217427	2347	+	2347	9
target_00396	Nitab4.5_0000101g0010	Tetratricopeptide repeat, DnaJ domain, conserved site, Tetratricopeptide-like helical, DnaJ domain, Tetratricopeptide TPR2, Tetratricopeptide repeat-containing domain	1844	1	1844	100	Nt02	3133901	3136806	1861	+	1861	16
target_00397	Nitab4.5_0001187g0080	ABA/WDS induced protein	1049	1	1049	100	Nt06	66758031	66759136	1049	-	1049	0
target_00398	Nitab4.5_0001187g0040	Unknown	674	1	674	100	Nt06	66545180	66551614	674	-	674	0
target_00399	Nitab4.5_0001187g0030	Zinc finger, RING/FYVE/PHD-type, Zinc finger, RING-type, Cellulose synthase, RING-type zinc finger, Cellulose synthase	2372	1	2321	97.8499	Nt06	66481729	66485320	2326	-	2326	5
target_00400	Nitab4.5_0001187g0030	Zinc finger, RING/FYVE/PHD-type, Zinc finger, RING-type, Cellulose synthase, RING-type zinc finger, Cellulose synthase	2100	35	2100	98.381	Nt06	66476496	66479755	2394	-	2394	1
target_00401	Nitab4.5_0001187g0020	Unknown	9606	1	9606	100	Nt06	66464918	66475306	9616	-	9616	11
target_00402	Nitab4.5_0006961g0030	5-formyltetrahydrofolate cyclo-ligase, 5-formyltetrahydrofolate cyclo-ligase-like domain	627	1	627	100	NtUn1	121087639	121088616	631	-	631	1
target_00403	Nitab4.5_0006961g0010	Protein of unknown function DUF502	1679	1	1679	100	NtUn1	121067009	121072892	1464	-	1464	0
target_00404			1700	1	1579	92.8824	Nt02	8475848	8488146	1583	+	1583	0
target_00405	Nitab4.5_0001142g0010	Serine/threonine-protein kinase, active site, Malectin-like carbohydrate-binding domain, Protein kinase, ATP binding site, Serine-threonine/tyrosine-protein kinase catalytic domain, Concanavalin A-like lectin/glucanase, subgroup, Protein kinase-like domain, Serine/threonine- / dual specificity protein kinase, catalytic domain, Protein kinase domain	4083	1	4083	100	Nt02	8514543	8523342	4093	-	4093	24
target_00406	Nitab4.5_0001142g0020	Histone-fold, Transcription factor CBF/NF-Y/archaeal histone, Transcription factor, NFYB/HAP3, conserved site, Transcription factor, NFYB/HAP3 subunit	1258	1	1258	100	Nt02	8503771	8509322	1259	-	1259	27
target_00407	Nitab4.5_0001142g0040	Peptidase S8, subtilisin-related, Peptidase S8/S53 domain, Peptidase S8, subtilisin, Ser-active site	2886	1	2886	100	Nt02	8497748	8502546	2891	-	2891	0
target_00408	Nitab4.5_0001142g0030	Haem peroxidase, plant/fungal/bacterial, Haem peroxidase, Peroxidases heam-ligand binding site, Peroxidase, active site, Plant ascorbate peroxidase	1811	1	1811	100	Nt02	8529171	8533177	1817	-	1817	19
target_00409	Nitab4.5_0000848g0220	DNA-binding domain, AP2/ERF domain	2419	1	2419	100	Nt02	8685282	8688410	2431	-	2431	56
target_00410	Nitab4.5_0000848g0060	Alkaline-phosphatase-like, core domain, Alkaline phosphatase-like, alpha/beta/alpha, Type I phosphodiesterase/nucleotide pyrophosphatase/phosphate transferase	4870	1	4870	100	Nt02	9075232	9114192	4876	+	4876	24
target_00411	Nitab4.5_0000848g0020	Rab-GTPase-TBC domain	1272	1	1272	100	Nt02	9168096	9171853	1290	-	1290	2
target_00412	Nitab4.5_0000643g0120	Transmembrane receptor, eukaryota	1843	1	931	50.5155	Nt02	9714297	9715227	931	-	931	0
target_00413	Nitab4.5_0000643g0130	Nucleotide-binding, alpha-beta plait	1326	1	1326	100	Nt02	9703734	9709954	1335	-	1335	1
target_00414	Nitab4.5_0000643g0160	Unknown	1090	1	1090	100	Nt02	9609422	9614271	1090	-	1090	19
target_00415	Nitab4.5_0000643g0180	RNA recognition motif domain, Nucleotide-binding, alpha-beta plait	1546	1	1546	100	Nt02	9570169	9573141	1548	-	1548	23
target_00416	Nitab4.5_0000643g0170	Putative zinc- or iron-chelating domain containing protein	988	1	988	100	Nt02	9564975	9567591	988	-	988	45
target_00417	Nitab4.5_0008142g0010	Small GTPase superfamily, Ras type, Small GTPase superfamily, ARF type, Small GTP-binding protein domain, P-loop containing nucleoside triphosphate hydrolase, Small GTPase superfamily, Rho type, Small GTPase superfamily, Ran GTPase, Small GTPase superfamily, Rab type	1428	1	1428	100	NtUn5	130181852	130188149	1471	+	1471	13
target_00418	Nitab4.5_0008142g0020	Drug/metabolite transporter	1771	1	1771	100	NtUn5	130218700	130221765	1774	-	1774	0
target_00419	Nitab4.5_0002077g0140	Unknown	824	1	824	100	Nt02	10973120	10976085	836	-	836	1
target_00420	Nitab4.5_0002077g0150	Inorganic pyrophosphatase	1405	1	1405	100	Nt02	10968860	10971715	1412	-	1412	1
target_00421	Nitab4.5_0002077g0130	Bisphosphoglycerate-independent phosphoglycerate mutase, Alkaline phosphatase-like, alpha/beta/alpha, Metalloenzyme, Alkaline-phosphatase-like, core domain	1985	31	1985	98.4887	Nt02	10947963	10950979	1964	-	1964	0
target_00422	Nitab4.5_0002077g0100	Histone H2A, Histone core, Histone-fold	638	1	638	100	Nt02	10990417	10991817	638	+	638	0
target_00423	Nitab4.5_0002077g0110	Unknown	1070	1	1070	100	Nt02	11004137	11005918	1070	+	1070	0
target_00424	Nitab4.5_0002077g0090	ArgJ-like domain, Arginine biosynthesis protein ArgJ	2627	1	2627	100	Nt02	11006670	11014378	2651	+	2651	3
target_00425	Nitab4.5_0002077g0080	Actin-binding, cofilin/tropomyosin type, ADF/Cofilin/Destrin	720	1	720	100	Nt02	11090189	11092214	721	-	721	0
target_00426	Nitab4.5_0001507g0070	Unknown	737	1	737	100	Nt12	90073091	90074036	738	-	738	0
target_00427			695	1	695	100	NtUn4	153596315	153597554	697	+	697	6
target_00428	Nitab4.5_0002077g0030	Eukaryotic translation initiation factor 3 subunit A	1374	1	1328	96.6521	Nt02	11209756	11211612	1330	-	1330	1
target_00429	Nitab4.5_0002077g0030	Eukaryotic translation initiation factor 3 subunit A	779	1	779	100	Nt02	11211360	11212365	779	-	779	0
target_00430	Nitab4.5_0002077g0030	Eukaryotic translation initiation factor 3 subunit A	130	1	94	72.3077	Nt02	11208820	11208913	94	-	94	0
target_00431	Nitab4.5_0002077g0030	Eukaryotic translation initiation factor 3 subunit A	1808	1	1696	93.8053	Nt02	11206391	11208794	1711	+	1711	1
target_00432	Nitab4.5_0002077g0010	NAD(P)-binding domain, Short-chain dehydrogenase/reductase SDR, Glucose/ribitol dehydrogenase	1669	1	1669	100	Nt02	11263448	11268134	1672	-	1672	0
target_00433	Nitab4.5_0002077g0060	DNA-directed RNA polymerase, 14-18kDa subunit, conserved site, RNA polymerase, subunit omega/K/RPB6, Archaeal RpoK/eukaryotic RPB6 RNA polymerase subunit, RNA polymerase subunit, RPB6/omega	1029	1	1029	100	Nt02	11259800	11262164	1029	-	1029	37
target_00434	Nitab4.5_0002077g0040	Major facilitator superfamily domain, general substrate transporter, Ion channel regulatory protein, UNC-93	2234	1	2234	100	Nt02	11242425	11248373	2237	-	2237	0
target_00435	Nitab4.5_0002077g0020	RNA-binding, CRM domain	1929	1	1923	99.689	Nt02	11222404	11224653	1853	-	1853	1
target_00436	Nitab4.5_0000722g0010	Transcription factor MYC/MYB N-terminal	3181	1	3181	100	Nt02	15023351	15029393	3186	+	3186	0
target_00437	Nitab4.5_0003098g0070	Nucleotidyl transferase, Bacterial transferase hexapeptide repeat	1674	211	1674	87.4552	Nt02	21553572	21555035	1464	-	1464	0
target_00438	Nitab4.5_0003098g0050	Uncharacterised protein family UPF0497, trans-membrane plant	608	1	608	100	Nt02	21551513	21552993	608	-	608	0
target_00439	Nitab4.5_0000722g0020	Regulator of chromosome condensation 1/beta-lactamase-inhibitor protein II, Regulator of chromosome condensation, RCC1	1193	51	1193	95.8089	Nt02	14983198	14993755	1233	-	1233	6
target_00440	Nitab4.5_0000008g0220	Unknown	1047	1	1047	100	Nt02	19310379	19311577	1047	+	1047	0
target_00441	Nitab4.5_0000008g0200	Thioredoxin-like fold, Glutathione S-transferase, N-terminal, Glutathione S-transferase, C-terminal-like, Glutathione S-transferase, C-terminal	872	1	872	100	Nt02	19355555	19356637	882	+	882	2
target_00442	Nitab4.5_0000008g0230	Unknown	1608	1	1205	74.9378	Nt02	19146121	19147325	1205	-	1205	0
target_00443	Nitab4.5_0000008g0240	Alpha crystallin/Hsp20 domain, HSP20-like chaperone	731	1	731	100	Nt02	19091463	19093402	731	+	731	0
target_00444	Nitab4.5_0000008g0320	Sphingomyelin synthase-like domain	2110	1	2110	100	Nt02	18847793	18851183	2137	-	2137	13
target_00445	Nitab4.5_0000008g0310	Tetratricopeptide-like helical, Serine-threonine/tyrosine-protein kinase catalytic domain, Protein kinase-like domain, Protein kinase domain	2432	1	2432	100	Nt02	18830669	18834459	2469	-	2469	3
target_00446	Nitab4.5_0000008g0260	Protein of unknown function DUF3527	2747	1	2747	100	Nt02	18974694	18977440	2747	-	2747	0
target_00447	Nitab4.5_0000008g0300	Unknown	526	1	526	100	Nt02	18973408	18973933	526	-	526	0
target_00448			847	1	847	100	Nt02	16915831	16916677	847	-	847	0
target_00449	Nitab4.5_0000008g0790	ELM2 domain	1589	1	1589	100	Nt02	16908047	16913502	1591	-	1591	0
target_00450	Nitab4.5_0000008g0730	Uncharacterised protein family UPF0503	2086	1	2086	100	Nt02	16975601	16977686	2086	+	2086	0
target_00451	Nitab4.5_0000008g0740	WD40 repeat, WD40-repeat-containing domain, WD40/YVTN repeat-like-containing domain	2540	1	2540	100	Nt02	17021089	17025247	2549	+	2549	21
target_00452			921	50	921	94.6797	Nt02	30023811	30025567	882	+	882	5
target_00453	Nitab4.5_0000046g0090	3-beta hydroxysteroid dehydrogenase/isomerase, NAD(P)-binding domain	894	1	894	100	Nt02	30190599	30193431	895	-	895	0
target_00454			469	1	469	100	Nt02	30186565	30187033	469	-	469	0
target_00455			406	1	361	88.9163	NtUn8	153049506	153049866	361	-	361	0
target_00456	Nitab4.5_0000046g0080	NAD(P)-binding domain, NAD-dependent epimerase/dehydratase	696	1	696	100	Nt02	30176620	30177343	724	+	696	28
target_00457	Nitab4.5_0000046g0060	Ribosomal protein S4e, N-terminal, conserved site, Ribosomal protein S4e, Ribosomal protein S4e, N-terminal, KOW, Ribosomal protein S4e, central region, RNA-binding S4 domain	1279	1	1279	100	Nt02	30383118	30385491	1283	+	1283	20
target_00458	Nitab4.5_0000046g0070	Glycoside hydrolase, catalytic domain, Glycoside hydrolase, superfamily, X8, Glycoside hydrolase, family 17	1637	1	1637	100	Nt02	30435456	30439842	1641	+	1641	0
target_00459	Nitab4.5_0000046g0050	Unknown	1142	1	1142	100	Nt02	30471472	30477973	1147	+	1147	0
target_00460			1358	48	1321	93.8144	Nt02	30569026	30580902	1275	-	1275	0
target_00461-1	Nitab4.5_0000586g0020	Ubiquitin-conjugating enzyme, E2, Ubiquitin-conjugating enzyme/RWD-like, Ubiquitin-conjugating enzyme, active site	847	1	847	100	NtUn8	12004445	12009675	870	-	870	1
target_00461-2	Nitab4.5_0000586g0020	Ubiquitin-conjugating enzyme, E2, Ubiquitin-conjugating enzyme/RWD-like, Ubiquitin-conjugating enzyme, active site	847	1	847	100	Nt02	39269498	39274728	870	+	870	1
target_00462	Nitab4.5_0000048g0280	BTB/POZ-like, BTB/POZ, BTB/POZ fold, NPH3 domain	2387	1	2387	100	Nt02	26534430	26538394	2396	-	2396	8
target_00463	Nitab4.5_0000048g0290	ATPase, V1/A1 complex, subunit E	818	1	818	100	Nt02	26533329	26534214	824	-	824	1
target_00464-1			2011	1	2011	100	NtUn2	35330070	35332080	2011	-	2011	0
target_00464-2			2011	1	2011	100	Nt02	54739713	54741723	2011	-	2011	0
target_00465-1			478	1	478	100	NtUn2	35310800	35311277	478	+	478	0
target_00465-2			478	1	478	100	Nt02	54720443	54720920	478	+	478	0
target_00466-1			676	1	676	100	NtUn2	35315844	35316519	676	+	676	0
target_00466-2			676	1	676	100	Nt02	54725487	54726162	676	+	676	0
target_00467	Nitab4.5_0000020g0400	Nucleic acid-binding, OB-fold	2144	1	2144	100	Nt02	55032729	55036616	2145	+	2145	16
target_00468	Nitab4.5_0000020g0450	Pentatricopeptide repeat, Tetratricopeptide-like helical	3049	1	3049	100	Nt02	54865548	54868596	3049	-	3047	0
target_00469	Nitab4.5_0000020g0330	Peroxiredoxin, C-terminal, Thioredoxin-like fold, Alkyl hydroperoxide reductase subunit C/ Thiol specific antioxidant	1491	1	1491	100	Nt02	55626341	55631517	1493	-	1493	18
target_00470	Nitab4.5_0027164g0010	Mitochodrial transcription termination factor-related	984	1	984	100	NtUn3	154042445	154045898	989	+	989	0
target_00471	Nitab4.5_0000020g0310	Winged helix-turn-helix DNA-binding domain, Transcription factor E2F/dimerisation partner (TDP), E2F Family	2756	1	2756	100	Nt02	55608385	55612653	2754	-	2754	91
target_00472	Nitab4.5_0000020g0340	Unknown	965	1	965	100	Nt02	55534782	55536003	967	-	967	0
target_00473	Nitab4.5_0000020g0350	TB2/DP1/HVA22-related protein	533	1	533	100	Nt02	55531808	55532377	534	-	534	0
target_00474	Nitab4.5_0000020g0370	Protein of unknown function DUF2305	2460	1	2460	100	Nt02	55364663	55388464	2472	-	2472	0
target_00475-1	Nitab4.5_0000461g0050	Protein kinase domain, Protein kinase-like domain	1224	1	1224	100	NtUn6	9500145	9501896	1224	-	1224	0
target_00475-2	Nitab4.5_0000461g0050	Protein kinase domain, Protein kinase-like domain	1224	1	1224	100	Nt02	70560408	70562159	1224	-	1224	0
target_00476	Nitab4.5_0001160g0200	Cytokinin riboside 5'-monophosphate phosphoribohydrolase LOG	1318	1	1318	100	Nt02	70449824	70454506	1322	+	1322	0
target_00477	Nitab4.5_0001160g0210	Mitochondrial inner membrane translocase subunit Tim17/Tim22/Tim23/peroxisomal protein PMP24	1110	1	1110	100	Nt02	70473491	70476956	1112	+	1112	9
target_00478-1	Nitab4.5_0000461g0040	Kinesin, motor domain, Kinesin-like protein, Kinesin-related conserved domain, P-loop containing nucleoside triphosphate hydrolase	4817	1	4817	100	NtUn6	9457799	9463972	4831	+	4831	2
target_00478-2	Nitab4.5_0000461g0040	Kinesin, motor domain, Kinesin-like protein, Kinesin-related conserved domain, P-loop containing nucleoside triphosphate hydrolase	4817	1	4817	100	Nt02	70518062	70524235	4831	+	4831	2
target_00479-1	Nitab4.5_0000461g0010	C2 domain	610	1	610	100	NtUn6	9486862	9487471	610	+	610	0
target_00479-2	Nitab4.5_0000461g0010	C2 domain	610	1	610	100	Nt02	70547125	70547734	610	+	610	0
target_00480	Nitab4.5_0000397g0190	F-box domain, F-box family	2101	33	2101	98.4769	Nt02	75045676	75051018	2072	+	2072	1
target_00481	Nitab4.5_0000397g0120	Myc-type, basic helix-loop-helix (bHLH) domain	919	36	919	96.1915	Nt02	74897686	74900638	881	+	881	1
target_00482	Nitab4.5_0000397g0150	Kinesin-like protein, P-loop containing nucleoside triphosphate hydrolase, Kinesin, motor domain, Kinesin, motor region, conserved site	4035	1	4035	100	Nt02	74919672	74925995	4042	+	4042	51
target_00483	Nitab4.5_0000397g0160	HSP20-like chaperone	758	1	758	100	Nt02	74952726	74953886	760	+	760	0
target_00484	Nitab4.5_0000397g0130	Formin, FH2 domain, Formin-like family, viridiplantae	3038	1	3038	100	Nt02	74955713	74963009	3045	+	3045	2
target_00485	Nitab4.5_0000397g0080	WD40 repeat, WD40/YVTN repeat-like-containing domain, Breast carcinoma amplified sequence 3, WD40-repeat-containing domain	2052	1	2052	100	Nt02	74854510	74856911	2055	+	2055	3
target_00486	Nitab4.5_0000397g0090	Glycosyl transferase, family 8	2211	1	2211	100	Nt02	74859058	74862011	2216	+	2216	19
target_00487-1	Nitab4.5_0000397g0110	UHRF1-binding protein 1-like, Vacuolar protein sorting-associated protein 13A N-terminal domain	912	1	912	100	NtUn1	155395064	155396716	913	-	913	2
target_00487-2	Nitab4.5_0000397g0110	UHRF1-binding protein 1-like, Vacuolar protein sorting-associated protein 13A N-terminal domain	912	1	912	100	Nt02	74825233	74826885	913	+	913	2
target_00488			1969	1	1969	100	Nt02	74696676	74708899	1920	+	1920	0
target_00489	Nitab4.5_0000397g0020	Translation initiation factor SUI1, Eukaryotic translation initiation factor SUI1	723	1	723	100	Nt02	74669287	74670520	725	-	725	0
target_00490	Nitab4.5_0000397g0010	Thiamine thiazole synthase, Thiazole biosynthetic enzyme Thi4 family	1380	1	1380	100	Nt02	74653685	74656975	1382	+	1382	0
target_00491	Nitab4.5_0000552g0030	Poly(ADP-ribose) polymerase, catalytic domain, Zinc finger, C2H2	1490	1	1490	100	NtUn8	11105799	11108004	1498	+	1498	1
target_00492-1	Nitab4.5_0000552g0020	Histone H2A, Histone core, Histone-fold	702	1	702	100	NtUn8	11020662	11021284	658	+	658	21
target_00492-2	Nitab4.5_0000552g0020	Histone H2A, Histone core, Histone-fold	702	1	702	100	Nt02	74375545	74376167	658	-	658	21
target_00493	Nitab4.5_0000552g0040	Protein kinase domain, Serine/threonine- / dual specificity protein kinase, catalytic domain, Serine-threonine/tyrosine-protein kinase catalytic domain, Serine/threonine-protein kinase, active site, Concanavalin A-like lectin/glucanase, subgroup, Protein kinase-like domain	1993	1	1993	100	NtUn8	11128564	11134642	2002	-	2002	2
target_00494			1781	1	1275	71.589	NtUn7	152652926	152654200	1275	-	1275	0
target_00495-1	Nitab4.5_0000552g0060	Transcription factor GRAS	1852	1	1852	100	NtUn8	11187859	11189710	1852	-	1852	0
target_00495-2	Nitab4.5_0000552g0060	Transcription factor GRAS	1852	1	1852	100	Nt02	74207119	74208970	1852	+	1852	0
target_00496-1	Nitab4.5_0000552g0120	Protein of unknown function DUF538	698	1	698	100	NtUn8	11597559	11598862	702	+	702	1
target_00496-2	Nitab4.5_0000552g0120	Protein of unknown function DUF538	698	1	698	100	Nt02	73797967	73799270	702	-	702	1
target_00497	Nitab4.5_0013292g0010	GH3 auxin-responsive promoter	1412	1	1412	100	NtUn1	153788264	153789679	1416	+	1412	4
target_00498	Nitab4.5_0013292g0010	GH3 auxin-responsive promoter	683	50	683	92.8258	NtUn1	153789764	153790479	635	+	635	0
target_00499-1	Nitab4.5_0000552g0100	Unknown	1362	1	1362	100	NtUn8	11530763	11534280	1378	-	1378	2
target_00499-2	Nitab4.5_0000552g0100	Unknown	1362	1	1362	100	Nt02	73862549	73866066	1378	+	1378	2
target_00500			2625	1	2625	100	Nt02	73867947	73870978	2626	+	2626	31
target_00501-1	Nitab4.5_0000552g0090	Translation protein SH3-like domain, Nucleic acid-binding, OB-fold, Ribosomal protein L2, conserved site, Ribosomal protein L2 domain 2, Ribosomal protein L2, Ribosomal protein L2, domain 3, Ribosomal protein L2, C-terminal, Ribosomal Proteins L2, RNA binding domain	983	1	983	100	NtUn8	11500455	11502250	985	-	985	0
target_00501-2	Nitab4.5_0000552g0090	Translation protein SH3-like domain, Nucleic acid-binding, OB-fold, Ribosomal protein L2, conserved site, Ribosomal protein L2 domain 2, Ribosomal protein L2, Ribosomal protein L2, domain 3, Ribosomal protein L2, C-terminal, Ribosomal Proteins L2, RNA binding domain	983	1	983	100	Nt02	73894579	73896374	985	+	985	0
target_00502-1	Nitab4.5_0000552g0110	Unknown	554	1	554	100	NtUn8	11495572	11496668	554	-	554	0
target_00502-2	Nitab4.5_0000552g0110	Unknown	554	1	554	100	Nt02	73900161	73901257	554	+	554	0
target_00503-1	Nitab4.5_0000552g0070	General substrate transporter, Sugar transporter, conserved site, Major facilitator superfamily domain, general substrate transporter, Major facilitator superfamily domain	2072	1	2072	100	NtUn8	11234880	11240218	2075	-	2075	0
target_00503-2	Nitab4.5_0000552g0070	General substrate transporter, Sugar transporter, conserved site, Major facilitator superfamily domain, general substrate transporter, Major facilitator superfamily domain	2072	1	2072	100	Nt02	74156611	74161949	2075	+	2075	0
target_00504			412	1	412	100	Nt02	77196085	77196496	412	+	412	0
target_00505			692	343	692	50.578	NtUn1	155996774	155997123	350	+	350	0
target_00506	Nitab4.5_0001145g0030	Phosphoenolpyruvate carboxylase, Pyruvate/Phosphoenolpyruvate kinase-like domain, Phosphoenolpyruvate carboxylase, active site, Phosphoenolpyruvate carboxylase, bacterial/plant-type	4039	1	4039	100	Nt10	75452522	75458600	4048	-	4048	40
target_00507	Nitab4.5_0001145g0050	GPI mannosyltransferase	830	1	830	100	Nt10	75449326	75451098	831	-	831	0
target_00508			1084	1	1084	100	NtUn5	141022139	141023202	1090	+	1028	32
target_00509	Nitab4.5_0001145g0060	UDP-N-acetylglucosamine 1-carboxyvinyltransferase, Enolpyruvate transferase domain, RNA 3'-terminal phosphate cyclase/enolpyruvate transferase, alpha/beta	2025	1	2025	100	Nt10	75438777	75441975	2031	-	2031	0
target_00510	Nitab4.5_0009409g0020	Ubiquitin-conjugating enzyme/RWD-like, Ubiquitin-conjugating enzyme, active site, Ubiquitin-conjugating enzyme, E2	1241	1	1241	100	NtUn1	141414811	141419516	1242	-	1242	33
target_00511			520	1	520	100	NtUn1	141391266	141391785	520	-	520	0
target_00512	Nitab4.5_0007253g0020	Zinc finger, RING/FYVE/PHD-type, Zinc finger, PHD-finger, Zinc finger, PHD-type, Zinc finger, FYVE/PHD-type, Acyl-CoA N-acyltransferase	4814	1	4814	100	NtUn4	122811120	122826427	4788	+	4788	14
target_00513	Nitab4.5_0007253g0010	Glycosyl transferase, family 31	1708	1	1708	100	NtUn4	122827462	122834390	1717	+	1717	17
target_00514			457	1	457	100	NtUn4	29337527	29337983	457	-	457	0
target_00515	Nitab4.5_0000246g0100	Basic-leucine zipper domain	1318	1	1318	100	Nt02	76003762	76005825	1325	-	1325	15
target_00516	Nitab4.5_0000246g0110	Unknown	1684	1	1684	100	Nt02	76096709	76098820	1685	-	1685	0
target_00517			2377	1	1650	69.4152	NtUn3	154338694	154341908	1653	-	1653	0
target_00518	Nitab4.5_0000246g0120	Transcription factor, TCP, Transcription factor TCP subgroup	1372	1	1372	100	Nt02	76125736	76127107	1372	+	1372	0
target_00519	Nitab4.5_0000246g0140	Unknown	2453	1	2453	100	Nt02	76291952	76295144	2460	-	2460	0
target_00520	Nitab4.5_0000246g0160	DJ-1, ThiJ/PfpI, Protein kinase, ATP binding site, Serine/threonine-protein kinase, active site, Protein kinase domain, Serine/threonine- / dual specificity protein kinase, catalytic domain, Protein kinase-like domain	2016	1	2016	100	Nt02	76365219	76371281	2039	+	2039	4
target_00521	Nitab4.5_0000246g0160	DJ-1, ThiJ/PfpI, Protein kinase, ATP binding site, Serine/threonine-protein kinase, active site, Protein kinase domain, Serine/threonine- / dual specificity protein kinase, catalytic domain, Protein kinase-like domain	2066	1	2066	100	Nt02	76375442	76384529	2073	+	2073	0
target_00522			1983	506	1295	39.8386	NtUn1	155996774	155998065	763	+	763	5
target_00523	Nitab4.5_0000246g0170	Enolpyruvate transferase domain, UDP-N-acetylglucosamine 1-carboxyvinyltransferase, RNA 3'-terminal phosphate cyclase/enolpyruvate transferase, alpha/beta	1729	1	1729	100	Nt02	76534563	76537711	1729	-	1729	13
target_00524	Nitab4.5_0003532g0050	DNA polymerase epsilon, catalytic subunit A, C-terminal	665	1	665	100	NtUn3	70688435	70689170	665	-	665	0
target_00525	Nitab4.5_0000246g0230	Ubiquitin-conjugating enzyme, E2, Ubiquitin-conjugating enzyme/RWD-like	1241	1	1241	100	Nt02	76509971	76515299	1253	+	1253	28
target_00526	Nitab4.5_0000246g0190	Glycosyl transferase, family 31	1730	1	1730	100	Nt02	76485162	76505721	1742	-	1742	17
target_00527	Nitab4.5_0000246g0180	Acyl-CoA N-acyltransferase, Zinc finger, RING/FYVE/PHD-type, Zinc finger, PHD-type, conserved site, Zinc finger, PHD-type, Zinc finger, PHD-finger, Zinc finger, FYVE/PHD-type	4811	1	4811	100	Nt02	76472262	76484229	4831	-	4831	16
target_00528	Nitab4.5_0000246g0220	Phosphoenolpyruvate carboxylase, Phosphoenolpyruvate carboxylase, active site, Pyruvate/Phosphoenolpyruvate kinase-like domain, Phosphoenolpyruvate carboxylase, bacterial/plant-type	3895	1	3895	100	Nt02	76549532	76555956	3918	-	3918	32
target_00529	Nitab4.5_0000246g0270	Cytochrome P450, Cytochrome P450, conserved site, Cytochrome P450, E-class, group I	1912	1	1912	100	Nt02	76585382	76589237	1918	-	1918	1
target_00530	Nitab4.5_0000788g0060	Domain of unknown function DUF641, plant	1574	1	1574	100	Nt02	83027852	83031591	1574	+	1574	0
target_00531	Nitab4.5_0007466g0010	Myc-type, basic helix-loop-helix (bHLH) domain, Achaete-scute transcription factor-related	1053	1	1053	100	NtUn6	123692683	123694084	1054	-	1054	0
target_00532	Nitab4.5_0003230g0020	Protein of unknown function DUF92, TMEM19	1463	1	1463	100	NtUn5	64492142	64495622	1467	+	1467	0
target_00533	Nitab4.5_0003230g0030	Zinc finger, B-box	1206	1	1206	100	NtUn5	64507162	64510844	1207	+	1207	0
target_00534	Nitab4.5_0003230g0040	Inorganic polyphosphate/ATP-NAD kinase, domain 1, Inorganic polyphosphate/ATP-NAD kinase, predicted, ATP-NAD kinase-like domain, ATP-NAD kinase, PpnK-type, all-beta	1433	1	1433	100	NtUn5	64512333	64516014	1433	+	1433	19
target_00535	Nitab4.5_0001022g0040	Small GTP-binding protein domain, P-loop containing nucleoside triphosphate hydrolase, Small GTPase superfamily, Rab type, Small GTPase superfamily, Rho type, Small GTPase superfamily, Small GTPase superfamily, Ras type, Ran GTPase	1236	1	1236	100	NtUn4	24475093	24479635	1600	+	1600	37
target_00536	Nitab4.5_0001022g0030	Trimeric LpxA-like, ADP-glucose pyrophosphorylase, conserved site, Glucose-1-phosphate adenylyltransferase, Nucleotidyl transferase	2450	1	2450	100	NtUn4	24509307	24514026	2470	-	2470	5
target_00537	Nitab4.5_0001022g0060	Homeodomain-like, Zinc finger, FYVE/PHD-type, Myb-like domain, SANT/Myb domain, Zinc finger, PHD-type, Zinc finger, RING/FYVE/PHD-type, Zinc finger, PHD-type, conserved site	1596	1	1596	100	NtUn4	24657127	24659982	1604	-	1604	1
target_00538	Nitab4.5_0001022g0080	Sodium/calcium exchanger membrane region, Calcium/proton exchanger, Calcium/proton exchanger CAX	2537	1	2537	100	NtUn4	24644184	24650339	2558	-	2558	14
target_00539	Nitab4.5_0001022g0020	Cytochrome P450, Cytochrome P450, conserved site, Cytochrome P450, E-class, group I	2358	1	2358	100	NtUn4	24331255	24335063	2350	-	2350	17
target_00540	Nitab4.5_0001022g0010	Peptidase S8, subtilisin, Ser-active site, Peptidase S8/S53 domain, Peptidase S8, subtilisin-related, Proteinase inhibitor I9, Protease-associated domain, PA	3401	1	3401	100	NtUn4	24324731	24330099	3407	-	3407	2
target_00541	Nitab4.5_0009370g0010	Leucine-rich repeat, Concanavalin A-like lectin/glucanase, subgroup, Leucine-rich repeat-containing N-terminal, type 2, Protein kinase domain, Serine/threonine- / dual specificity protein kinase, catalytic domain, Serine/threonine-protein kinase, active site, Protein kinase, ATP binding site, Leucine rich repeat 4, Leucine-rich repeat, typical subtype, Protein kinase-like domain	3453	1	2816	81.5523	NtUn1	141199590	141202405	2816	-	2816	0
target_00542-1	Nitab4.5_0002251g0070	Vps16, C-terminal, Vps16, N-terminal, Vacuolar protein sorting-associated protein 16, Six-bladed beta-propeller, TolB-like	1061	1	1014	95.5702	NtUn7	152592644	152593941	1016	+	1016	0
target_00542-2	Nitab4.5_0002251g0070	Vps16, C-terminal, Vps16, N-terminal, Vacuolar protein sorting-associated protein 16, Six-bladed beta-propeller, TolB-like	1061	1	1014	95.5702	Nt02	85152120	85153417	1016	+	1016	0
target_00543	Nitab4.5_0002251g0060	Heavy metal-associated domain, HMA	521	1	521	100	Nt02	85167958	85188735	669	-	669	4
target_00544	Nitab4.5_0002251g0070	Vps16, C-terminal, Vps16, N-terminal, Vacuolar protein sorting-associated protein 16, Six-bladed beta-propeller, TolB-like	3993	1	3993	100	Nt02	85152120	85162719	3976	-	3976	28
target_00545	Nitab4.5_0002251g0110	Unknown	687	1	687	100	Nt02	85290703	85291403	701	+	687	14
target_00546	Nitab4.5_0010689g0010	Myb domain, Homeodomain-like, SANT/Myb domain, Myb domain, plants	1986	1	1986	100	NtUn4	146276501	146280474	1987	+	1987	0
target_00547	Nitab4.5_0000621g0130	Myb domain, plants, Myb domain, SANT/Myb domain, Homeodomain-like	1977	1	1977	100	Nt02	89716944	89720938	1991	+	1991	1
target_00548	Nitab4.5_0000621g0150	G-protein beta WD-40 repeat, WD40/YVTN repeat-like-containing domain, WD40 repeat, conserved site, WD40 repeat, WD40-repeat-containing domain, Sof1-like protein	2987	1	2987	100	Nt02	89799664	89807309	3003	+	3003	30
target_00549	Nitab4.5_0000621g0140	Armadillo-like helical, 26S proteasome regulatory complex, non-ATPase subcomplex, Rpn1 subunit, Proteasome/cyclosome repeat, Armadillo-type fold	1408	1	1378	97.8693	Nt02	89844478	89846228	1386	+	1386	1
target_00550	Nitab4.5_0000621g0140	Armadillo-like helical, 26S proteasome regulatory complex, non-ATPase subcomplex, Rpn1 subunit, Proteasome/cyclosome repeat, Armadillo-type fold	1186	53	1186	95.6155	Nt02	89846457	89847615	1097	+	1097	0
target_00551	Nitab4.5_0000621g0140	Armadillo-like helical, 26S proteasome regulatory complex, non-ATPase subcomplex, Rpn1 subunit, Proteasome/cyclosome repeat, Armadillo-type fold	2068	27	2068	98.7427	Nt02	89848383	89853532	2055	+	2055	22
target_00552	Nitab4.5_0010754g0010	Serine/threonine-protein kinase, active site, Protein kinase domain, Protein kinase-like domain, Serine/threonine- / dual specificity protein kinase, catalytic domain, Protein kinase, ATP binding site	2945	1	2945	100	NtUn6	145516115	145522829	2952	-	2952	21
target_00553	Nitab4.5_0002929g0010	Protein of unknown function DUF506, plant	1236	1	1236	100	NtUn7	58511896	58513500	1238	+	1238	0
target_00554	Nitab4.5_0000586g0090	Armadillo-type fold, Armadillo-like helical, Uncharacterised domain NUC173	2077	1390	2076	33.0766	NtUn8	12550856	12551544	691	+	655	6
target_00555	Nitab4.5_0001871g0100	Pentatricopeptide repeat, Tetratricopeptide-like helical	1006	1	1006	100	Nt02	92735086	92736091	1006	-	1006	0
target_00556	Nitab4.5_0004360g0010	Zinc finger, RING/FYVE/PHD-type, Protein of unknown function DUF1644	1051	1	1051	100	Nt10	92779521	92780571	1051	-	1051	0
target_00557	Nitab4.5_0004360g0030	Serine/threonine-protein kinase, active site, Protein kinase domain, Serine/threonine- / dual specificity protein kinase, catalytic domain, Protein kinase-like domain, Protein kinase, ATP binding site	2495	1	2495	100	Nt10	92759756	92767264	2512	-	2512	2
target_00558	Nitab4.5_0004779g0020	Tetraspanin/Peripherin	1329	1	1329	100	Nt22	124999397	125002727	1337	+	1337	4
target_00559	Nitab4.5_0010290g0010	Bulb-type lectin domain, Protein kinase domain, PAN-2 domain, Protein kinase-like domain, Serine/threonine-protein kinase, active site, Apple-like, Serine/threonine- / dual specificity protein kinase, catalytic domain, Concanavalin A-like lectin/glucanase, subgroup, S-locus glycoprotein, Protein kinase, ATP binding site, S-receptor-like serine/threonine-protein kinase	2566	1	2566	100	NtUn1	146146035	146148600	2566	+	2560	0
target_00560	Nitab4.5_0010290g0030	Unknown	713	1	713	100	NtUn1	146175090	146175892	717	+	717	0
target_00561	Nitab4.5_0006653g0030	Frataxin/CyaY, Frataxin	814	1	765	93.9803	NtUn3	116519799	116523213	767	+	767	0
target_00562	Nitab4.5_0006653g0030	Frataxin/CyaY, Frataxin	1088	1	1088	100	NtUn3	116519799	116525117	1076	-	1076	9
target_00563	Nitab4.5_0006653g0010	Zinc finger, RING/FYVE/PHD-type, Protein of unknown function DUF1644	1066	1	1066	100	NtUn3	116496280	116497345	1066	-	1066	0
target_00564	Nitab4.5_0006653g0040	Serine/threonine- / dual specificity protein kinase, catalytic domain, Serine/threonine-protein kinase, active site, Protein kinase, ATP binding site, Protein kinase domain, Protein kinase-like domain	2552	1	2552	100	NtUn3	116468866	116476413	2565	-	2565	4
target_00565	Nitab4.5_0006653g0050	Enhancer of polycomb protein, Enhancer of polycomb-like, N-terminal	2719	1	2719	100	NtUn3	116403949	116407913	2720	+	2720	0
target_00566	Nitab4.5_0006653g0060	Leucine-rich repeat, Leucine rich repeat 4, Leucine-rich repeat, typical subtype	2462	1	2462	100	NtUn3	116421845	116425707	2462	+	2462	9
target_00567	Nitab4.5_0010290g0020	DNA repair metallo-beta-lactamase, Beta-lactamase-like	1687	1	1687	100	NtUn1	146115914	146118293	1692	-	1692	1
target_00568	Nitab4.5_0008561g0010	Unknown	627	1	627	100	NtUn7	132905790	132906416	627	+	627	0
target_00569			448	1	448	100	NtUn7	132933086	132933533	448	+	448	0
target_00570-1	Nitab4.5_0003429g0030	F-box domain, GYF, SET domain	9361	1	8709	93.0349	NtUn1	70239782	70251074	8711	-	8711	23
target_00570-2	Nitab4.5_0003429g0030	F-box domain, GYF, SET domain	9361	1	8709	93.0349	Nt06	80142964	80154256	8711	+	8711	23
target_00571-1	Nitab4.5_0003429g0040	Protein of unknown function DUF1218	783	1	783	100	NtUn1	70294908	70296797	784	-	784	0
target_00571-2	Nitab4.5_0003429g0040	Protein of unknown function DUF1218	783	1	783	100	Nt06	80097241	80099130	784	+	784	0
target_00572	Nitab4.5_0004036g0040	Glycoside hydrolase, catalytic domain, Glycoside hydrolase, family 14B, plant, Glycoside hydrolase, family 14, Glycoside hydrolase, superfamily	2535	1	2535	100	NtUn1	80416991	80420662	2512	-	2512	30
target_00573			752	1	752	100	Nt16	38803678	38805299	761	-	761	0
target_00574	Nitab4.5_0001134g0130	F-box domain, SET domain, GYF	5855	1	5476	93.5269	Nt02	96385387	96392825	5481	+	5481	19
target_00575	Nitab4.5_0001134g0120	Unknown	684	1	684	100	Nt02	96445639	96446343	705	+	684	21
target_00576	Nitab4.5_0001134g0100	BTB/POZ fold, NPH3 domain, BTB/POZ-like	1923	1	1923	100	Nt02	96608902	96611736	1926	+	1926	0
target_00577	Nitab4.5_0001134g0170	Formin, FH2 domain, Formin-like family, viridiplantae	889	1	889	100	Nt02	96309390	96310278	889	-	889	0
target_00578	Nitab4.5_0001134g0140	Protein of unknown function DUF1218	1528	1	1528	100	Nt02	96340205	96344940	1528	+	1528	0
target_00579	Nitab4.5_0001134g0130	F-box domain, SET domain, GYF	3045	1	3045	100	Nt02	96377083	96385244	3078	+	3078	10
target_00580-1	Nitab4.5_0002949g0050	Protein of unknown function DUF604	1755	1	1755	100	NtUn7	59038875	59041727	1758	+	1758	25
target_00580-2	Nitab4.5_0002949g0050	Protein of unknown function DUF604	1755	1	1755	100	Nt02	94415905	94418757	1758	-	1758	25
target_00581	Nitab4.5_0002949g0040	Plastocyanin-like, Cupredoxin	1031	1	1031	100	NtUn7	59051416	59053008	1037	+	1037	0
target_00582-1	Nitab4.5_0002949g0080	Myc-type, basic helix-loop-helix (bHLH) domain	1363	1	1363	100	NtUn7	59053775	59057566	1366	+	1366	0
target_00582-2	Nitab4.5_0002949g0080	Myc-type, basic helix-loop-helix (bHLH) domain	1363	1	1363	100	Nt02	94400066	94403857	1366	-	1366	0
target_00583-1	Nitab4.5_0002949g0030	Glycoside hydrolase, family 14, Glycoside hydrolase, superfamily, Glycoside hydrolase, family 14B, plant, Glycoside hydrolase, catalytic domain, Glycoside hydrolase, family 14, conserved site	2508	1	2508	100	NtUn7	59094606	59097981	2507	+	2507	28
target_00583-2	Nitab4.5_0002949g0030	Glycoside hydrolase, family 14, Glycoside hydrolase, superfamily, Glycoside hydrolase, family 14B, plant, Glycoside hydrolase, catalytic domain, Glycoside hydrolase, family 14, conserved site	2508	1	2508	100	Nt02	94359651	94363026	2507	-	2507	28
target_00584	Nitab4.5_0002137g0140	Triose-phosphate transporter domain, Triose phosphate/phosphoenolpyruvate translocator, Drug/metabolite transporter	1698	1	1698	100	NtUn3	47325445	47328118	1721	-	1721	6
target_00585-1	Nitab4.5_0002137g0160	P-loop containing nucleoside triphosphate hydrolase, Mitochondrial Rho-like	1072	1	1072	100	NtUn3	47267500	47269226	1072	+	1072	10
target_00585-2	Nitab4.5_0002137g0160	P-loop containing nucleoside triphosphate hydrolase, Mitochondrial Rho-like	1072	1	1072	100	Nt02	95334703	95336429	1072	-	1072	10
target_00586-1	Nitab4.5_0002137g0130	Transmembrane protein 6/97	701	1	701	100	NtUn3	47284153	47285721	701	+	701	0
target_00586-2	Nitab4.5_0002137g0130	Transmembrane protein 6/97	701	1	701	100	Nt02	95318208	95319776	701	-	701	0
target_00587-1	Nitab4.5_0002137g0060	High mobility group box domain	1011	1	1011	100	NtUn3	47187541	47188886	1014	+	1014	0
target_00587-2	Nitab4.5_0002137g0060	High mobility group box domain	1011	1	1011	100	Nt02	95415043	95416388	1014	-	1014	0
target_00588-1	Nitab4.5_0002137g0150	Extracellular ligand-binding receptor, Periplasmic binding protein-like I, Ionotropic glutamate receptor, GPCR, family 3, Extracellular solute-binding protein, family 3	3331	1	3331	100	NtUn3	47230503	47235259	3347	+	3347	14
target_00588-2	Nitab4.5_0002137g0150	Extracellular ligand-binding receptor, Periplasmic binding protein-like I, Ionotropic glutamate receptor, GPCR, family 3, Extracellular solute-binding protein, family 3	3331	1	3331	100	Nt02	95368670	95373426	3347	-	3347	14
target_00589-1	Nitab4.5_0002137g0150	Extracellular ligand-binding receptor, Periplasmic binding protein-like I, Ionotropic glutamate receptor, GPCR, family 3, Extracellular solute-binding protein, family 3	3438	1	3438	100	NtUn3	47240188	47245232	3442	+	3442	0
target_00589-2	Nitab4.5_0002137g0150	Extracellular ligand-binding receptor, Periplasmic binding protein-like I, Ionotropic glutamate receptor, GPCR, family 3, Extracellular solute-binding protein, family 3	3438	1	3438	100	Nt02	95358697	95363741	3442	-	3442	0
target_00590-1			823	1	823	100	NtUn3	47152684	47153506	823	+	823	0
target_00590-2			823	1	823	100	Nt02	95450423	95451245	823	-	823	0
target_00591-1	Nitab4.5_0002137g0110	Unknown	2171	1	2171	100	NtUn3	47155718	47159632	2180	+	2180	10
target_00591-2	Nitab4.5_0002137g0110	Unknown	2171	1	2171	100	Nt02	95444297	95448211	2180	-	2180	10
target_00592-1	Nitab4.5_0002137g0080	Multi antimicrobial extrusion protein	2223	1	2223	100	NtUn3	47176212	47181961	2227	-	2227	0
target_00592-2	Nitab4.5_0002137g0080	Multi antimicrobial extrusion protein	2223	1	2223	100	Nt02	95421968	95427717	2227	+	2227	0
target_00593-1	Nitab4.5_0002137g0050	Domain of unknown function DUF4094, Glycosyl transferase, family 31	2290	1	2290	100	NtUn3	47072678	47076253	2313	+	2313	48
target_00593-2	Nitab4.5_0002137g0050	Domain of unknown function DUF4094, Glycosyl transferase, family 31	2290	1	2290	100	Nt02	95527676	95531251	2313	-	2313	48
target_00594-1	Nitab4.5_0002137g0040	Zinc finger, DHHC-type, palmitoyltransferase	1598	1	1598	100	NtUn3	47107248	47108887	1598	+	1598	10
target_00594-2	Nitab4.5_0002137g0040	Zinc finger, DHHC-type, palmitoyltransferase	1598	1	1598	100	Nt02	95495042	95496681	1598	-	1598	10
target_00595-1	Nitab4.5_0002137g0070	3'-5' exonuclease domain, Ribonuclease H-like domain	3977	1	3977	100	NtUn3	47110866	47119629	3990	+	3990	0
target_00595-2	Nitab4.5_0002137g0070	3'-5' exonuclease domain, Ribonuclease H-like domain	3977	1	3977	100	Nt02	95484300	95493063	3990	-	3990	0
target_00596-1	Nitab4.5_0002137g0100	Unknown	1021	1	1021	100	NtUn3	47123492	47124512	1021	+	1021	0
target_00596-2	Nitab4.5_0002137g0100	Unknown	1021	1	1021	100	Nt02	95479417	95480437	1021	-	1021	0
target_00597-1	Nitab4.5_0002137g0090	Aconitase family, 4Fe-4S cluster binding site, Aconitase/3-isopropylmalate dehydratase, swivel, Aconitase/3-isopropylmalate dehydratase large subunit, alpha/beta/alpha, Aconitase/iron regulatory protein 2, Aconitase/3-isopropylmalate dehydratase large subunit, alpha/beta/alpha, subdomain 2, Aconitase/3-isopropylmalate dehydratase large subunit, alpha/beta/alpha, subdomain 1/3, Aconitase/Iron regu…	4546	1	4497	98.9221	NtUn3	47133463	47141236	4512	+	4512	9
target_00597-2	Nitab4.5_0002137g0090	Aconitase family, 4Fe-4S cluster binding site, Aconitase/3-isopropylmalate dehydratase, swivel, Aconitase/3-isopropylmalate dehydratase large subunit, alpha/beta/alpha, Aconitase/iron regulatory protein 2, Aconitase/3-isopropylmalate dehydratase large subunit, alpha/beta/alpha, subdomain 2, Aconitase/3-isopropylmalate dehydratase large subunit, alpha/beta/alpha, subdomain 1/3, Aconitase/Iron regu…	4546	1	4497	98.9221	Nt02	95462693	95470466	4512	-	4512	9
target_00598	Nitab4.5_0010743g0010	Haem peroxidase, plant/fungal/bacterial, Plant peroxidase, Peroxidase, active site, Haem peroxidase, Peroxidases heam-ligand binding site	1384	1	1384	100	NtUn2	147225841	147227236	1396	-	1384	12
target_00599	Nitab4.5_0000130g0140	Non-haem dioxygenase N-terminal domain, Isopenicillin N synthase-like, Oxoglutarate/iron-dependent dioxygenase	1376	1	844	61.3372	Nt02	97650344	97651187	844	-	843	0
target_00600	Nitab4.5_0000802g0010	Cytochrome P450, E-class, group I, Cytochrome P450, Cytochrome P450, conserved site	2248	1	2248	100	NtUn7	17893397	17899969	2255	+	2255	26
target_00601	Nitab4.5_0000648g0040	mRNA splicing factor, Cwf21	796	1	796	100	NtUn7	14493243	14494038	796	+	796	0
target_00602	Nitab4.5_0005354g0010	Unknown	819	1	819	100	NtUn7	97980309	97984145	824	+	824	0
target_00603	Nitab4.5_0005354g0050	Pentatricopeptide repeat, Tetratricopeptide-like helical	1615	1	1615	100	NtUn7	97986876	97988490	1615	+	1615	0
target_00604	Nitab4.5_0005354g0070	RNA recognition motif domain, Nucleotide-binding, alpha-beta plait	1399	1	1399	100	NtUn7	97994429	97996359	1401	+	1401	0
target_00605	Nitab4.5_0005354g0020	Armadillo-like helical, Armadillo, Armadillo-type fold	1352	1	1352	100	NtUn7	98104085	98107315	1352	-	1352	0
target_00606	Nitab4.5_0005354g0040	Protein of unknown function DUF1296, plant, UBA-like	3770	1	3770	100	NtUn7	98088658	98100597	3855	-	3855	5
target_00607	Nitab4.5_0005354g0080	Unknown	973	1	973	100	NtUn7	97950338	97953251	975	+	975	2
target_00608	Nitab4.5_0005354g0030	Unknown	1704	1	1704	100	NtUn7	97954165	97957377	1709	+	1709	0
target_00609	Nitab4.5_0005354g0060	AMP-binding, conserved site, AMP-dependent synthetase/ligase	3258	1	3258	100	NtUn7	97958964	97965904	3261	+	3261	20
target_00610	Nitab4.5_0006992g0010	Rubisco LS methyltransferase, substrate-binding domain, SET domain	1425	1	1425	100	NtUn8	118164261	118167038	1429	-	1429	1
target_00611	Nitab4.5_0001701g0140	Cytochrome b561/ferric reductase transmembrane	1170	1	1170	100	Nt02	101082402	101084392	1181	+	1181	2
target_00612	Nitab4.5_0001701g0200	PAS fold-2, Pentatricopeptide repeat, Signal transduction histidine kinase, core, PAS domain, Phytochrome chromophore binding site, PAS fold, Phytochrome, Tetratricopeptide-like helical, GAF domain, Phytochrome chromophore attachment domain, Phytochrome, central region	3283	1	3283	100	Nt02	101069308	101072590	3283	-	3283	0
target_00613	Nitab4.5_0001701g0200	PAS fold-2, Pentatricopeptide repeat, Signal transduction histidine kinase, core, PAS domain, Phytochrome chromophore binding site, PAS fold, Phytochrome, Tetratricopeptide-like helical, GAF domain, Phytochrome chromophore attachment domain, Phytochrome, central region	3768	1	3768	100	Nt02	101060304	101066931	3769	-	3769	0
target_00614	Nitab4.5_0001701g0190	N-acetylglucosaminyltransferase II	1387	1	1387	100	Nt02	101051807	101053193	1387	-	1387	0
target_00615	Nitab4.5_0001701g0220	Mediator complex, subunit Med11	837	1	837	100	Nt02	101047876	101049165	842	-	842	1
target_00616	Nitab4.5_0001701g0210	Immunoglobulin E-set, 5-AMP-activated protein kinase, beta subunit, interaction domain	1373	1	1373	100	Nt02	101039164	101042817	1376	-	1376	0
target_00617	Nitab4.5_0001701g0110	Glucose-6-phosphate dehydrogenase, C-terminal, Glucose-6-phosphate dehydrogenase, Glucose-6-phosphate dehydrogenase, active site, NAD(P)-binding domain, Glucose-6-phosphate dehydrogenase, NAD-binding	1154	1	1154	100	Nt02	101175728	101177154	1153	-	1153	0
target_00618	Nitab4.5_0001701g0110	Glucose-6-phosphate dehydrogenase, C-terminal, Glucose-6-phosphate dehydrogenase, Glucose-6-phosphate dehydrogenase, active site, NAD(P)-binding domain, Glucose-6-phosphate dehydrogenase, NAD-binding	1253	1	1253	100	Nt02	101169325	101171278	1255	+	1255	0
target_00619	Nitab4.5_0001701g0150	Zinc finger, SWIM-type, Zinc finger, PMZ-type, MULE transposase domain, FAR1 DNA binding domain	2515	1	2515	100	Nt02	101127159	101130058	2515	-	2515	4
target_00620	Nitab4.5_0006644g0020	WD40 repeat, WD40-repeat-containing domain, CTLH, C-terminal LisH motif, LisH dimerisation motif, WD40/YVTN repeat-like-containing domain, WD40 repeat, conserved site	794	1	794	100	NtUn3	116363006	116364435	794	+	794	0
target_00621	Nitab4.5_0006644g0080	Mog1/PsbP, alpha/beta/alpha sandwich, Photosystem II PsbP, oxygen evolving complex	1274	1	1274	100	NtUn3	116365026	116367046	1277	+	1277	6
target_00622	Nitab4.5_0006644g0020	WD40 repeat, WD40-repeat-containing domain, CTLH, C-terminal LisH motif, LisH dimerisation motif, WD40/YVTN repeat-like-containing domain, WD40 repeat, conserved site	913	1	913	100	NtUn3	116357343	116358255	913	+	913	0
target_00623	Nitab4.5_0006644g0050	Cytochrome b5-like heme/steroid binding domain	1561	1	1561	100	NtUn3	116240661	116245209	1575	+	1575	15
target_00624	Nitab4.5_0001843g0180	Endoplasmic reticulum vesicle transporter, C-terminal	2128	1	2128	100	Nt02	103310586	103316420	2148	-	2148	38
target_00625	Nitab4.5_0001843g0160	Zinc finger, RING/FYVE/PHD-type, Zinc finger, RING-CH-type	1990	1	1990	100	Nt02	103303912	103308869	2001	-	2001	1
target_00626	Nitab4.5_0001843g0150	P-loop containing nucleoside triphosphate hydrolase, Helicase, C-terminal, DNA/RNA helicase, DEAD/DEAH box type, N-terminal, Helicase, superfamily 1/2, ATP-binding domain, RNA helicase, DEAD-box type, Q motif	2641	1	2641	100	Nt02	103292808	103298317	2648	-	2648	4
target_00627	Nitab4.5_0001934g0020	Cytochrome P450, Cytochrome P450, E-class, group I, Cytochrome P450, conserved site	2058	1	2058	100	Nt02	108802343	108805130	2068	+	2068	1
target_00628	Nitab4.5_0000170g0350	UDP-glucuronosyl/UDP-glucosyltransferase	1540	1	1540	100	Nt02	107182151	107183690	1540	-	1540	0
target_00629	Nitab4.5_0000170g0370	UDP-glucuronosyl/UDP-glucosyltransferase	1549	1	1549	100	Nt02	107175526	107177074	1549	-	1549	0
target_00630	Nitab4.5_0000170g0430	Pyridoxal phosphate-dependent transferase, major region, subdomain 1, Pyridoxal phosphate-dependent transferase, Pyridoxal phosphate-dependent transferase, major region, subdomain 2, Aminotransferase class-III	843	1	843	100	Nt02	107381022	107382838	847	-	847	16
target_00631	Nitab4.5_0000170g0380	Pectin lyase fold, Pectin lyase fold/virulence factor, Pectinesterase, catalytic	1613	1	1613	100	Nt02	107224317	107228321	1620	+	1620	9
target_00632	Nitab4.5_0000170g0420	FAR1 DNA binding domain, Zinc finger, PMZ-type, Zinc finger, SWIM-type	3178	1	2418	76.0856	Nt02	107247541	107249958	2418	-	2418	0
target_00633	Nitab4.5_0000170g0420	FAR1 DNA binding domain, Zinc finger, PMZ-type, Zinc finger, SWIM-type	3137	1	2694	85.8782	Nt02	107239175	107241869	2695	-	2694	1
target_00634	Nitab4.5_0001290g0130	Tetratricopeptide-like helical, Tyrosine-protein kinase, catalytic domain, Serine-threonine/tyrosine-protein kinase catalytic domain, Protein kinase-like domain, Protein kinase domain	2452	1	2452	100	Nt15	827326	832105	2457	-	2457	9
target_00635	Nitab4.5_0014713g0010	Chloroquine resistance transporter-related	2315	1	2315	100	NtUn3	153358276	153370318	2329	+	2329	20
target_00636	Nitab4.5_0001290g0120	Peptidyl-prolyl cis-trans isomerase, PpiC-type, Rhodanese-like domain	1477	1	1477	100	Nt15	849135	855566	1485	+	1485	0
target_00637	Nitab4.5_0001290g0030	Mitochondria fission 1 protein, Tetratricopeptide-like helical, Fis1, N-terminal tetratricopeptide repeat, Fis1, C-terminal tetratricopeptide repeat	994	1	994	100	Nt15	888446	891533	1000	-	1000	0
target_00638	Nitab4.5_0001290g0090	GTP-binding protein, orthogonal bundle domain, GTP binding domain, P-loop containing nucleoside triphosphate hydrolase	1886	1	1886	100	Nt15	767331	771584	1900	+	1900	44
target_00639	Nitab4.5_0001290g0070	Cytochrome P450, Cytochrome P450, E-class, group I, Cytochrome P450, conserved site	2121	1	2121	100	Nt15	777254	779679	2130	+	2130	1
target_00640	Nitab4.5_0001290g0100	Pentatricopeptide repeat, Tetratricopeptide-like helical	2536	1	2536	100	Nt15	787285	789820	2536	+	2536	0
target_00641	Nitab4.5_0001925g0220	Helicase, superfamily 1/2, ATP-binding domain, Domain of unknown function DUF4208, Chromo domain, Chromo domain-like, P-loop containing nucleoside triphosphate hydrolase, Helicase, C-terminal, SNF2-related, Chromo domain/shadow	1967	1	1967	100	Nt15	448537	454808	1968	-	1968	32
target_00642	Nitab4.5_0001290g0150	Uncharacterised domain NUC130/133, N-terminal, Armadillo-type fold, Sda1, SDA1 domain	3902	1	3902	100	Nt15	630619	639893	3911	-	3911	1
target_00643	Nitab4.5_0001290g0160	Transcription factor GRAS	1516	1	1516	100	Nt15	665957	667472	1516	+	1516	0
target_00644	Nitab4.5_0001925g0260	GNAT domain, Acyl-CoA N-acyltransferase	1808	1	1808	100	Nt15	394235	400054	1811	-	1811	54
target_00645	Nitab4.5_0001925g0240	Unknown	577	1	577	100	Nt15	390834	391410	577	-	577	0
target_00646	Nitab4.5_0001925g0200	Immunoglobulin E-set, 5-AMP-activated protein kinase, beta subunit, interaction domain	1283	1	1283	100	Nt15	382617	389123	1283	-	1283	11
target_00647	Nitab4.5_0001925g0180	EF-Hand 1, calcium-binding site, EF-hand domain pair, EF-hand domain	650	1	650	100	Nt15	366066	369167	652	-	652	0
target_00648	Nitab4.5_0001925g0190	Signal recognition particle, SRP72 subunit, Tetratricopeptide-like helical, Signal recognition particle, SRP72 subunit, RNA-binding	715	1	715	100	Nt15	358669	359383	715	-	715	0
target_00649	Nitab4.5_0001925g0230	Armadillo, Zinc finger, RING/FYVE/PHD-type, Armadillo-type fold, U box domain, Armadillo-like helical	518	1	518	100	Nt15	345978	346495	518	-	518	0
target_00650	Nitab4.5_0001925g0250	Pyridoxal phosphate-dependent transferase, major region, subdomain 2, Aminotransferase class-V pyridoxal-phosphate binding site, Serine-pyruvate aminotransferase/2-aminoethylphosphonate-pyruvate transaminase, Pyridoxal phosphate-dependent transferase, Aminotransferase, class V/Cysteine desulfurase, Pyridoxal phosphate-dependent transferase, major region, subdomain 1	1703	1	1703	100	Nt15	416164	419663	1703	+	1703	0
target_00651	Nitab4.5_0001925g0210	Unknown	2125	1	2125	100	Nt15	423630	427579	2130	+	2130	0
target_00652	Nitab4.5_0001925g0220	Helicase, superfamily 1/2, ATP-binding domain, Domain of unknown function DUF4208, Chromo domain, Chromo domain-like, P-loop containing nucleoside triphosphate hydrolase, Helicase, C-terminal, SNF2-related, Chromo domain/shadow	6033	116	6033	98.0938	Nt15	433896	447573	5838	+	5838	46
target_00653	Nitab4.5_0001925g0140	Mitochondrial carrier domain, Mitochondrial substrate/solute carrier, Mitochondrial carrier protein, Adenine nucleotide translocator 1	1464	398	1464	72.8825	Nt15	211305	212380	1076	-	1066	9
target_00654	Nitab4.5_0000343g0310	PC-Esterase, PMR5 N-terminal domain	1991	1	1991	100	Nt02	105184034	105187722	1996	+	1996	1
target_00655			1517	1	1517	100	NtUn8	152081126	152082655	1530	+	1515	13
target_00656	Nitab4.5_0000343g0320	Unknown	3642	1	3590	98.5722	Nt02	105265579	105273516	3543	+	3543	31
target_00657	Nitab4.5_0000343g0400	Organic solute transporter Ost-alpha	1150	1	1150	100	Nt02	105274346	105275658	1150	+	1150	6
target_00658	Nitab4.5_0000343g0400	Organic solute transporter Ost-alpha	852	1	852	100	Nt02	105275706	105276900	852	+	852	0
target_00659	Nitab4.5_0000343g0370	Unknown	1242	1	1242	100	Nt02	105285587	105288093	1251	+	1251	1
target_00660	Nitab4.5_0000343g0340	Pentatricopeptide repeat, Tetratricopeptide-like helical	2209	1	2209	100	Nt02	105315106	105317314	2209	+	2209	0
target_00661	Nitab4.5_0000343g0390	Ubiquinone biosynthesis protein COQ9, COQ9	1525	1	1525	100	Nt02	105318982	105322955	1530	+	1530	15
target_00662	Nitab4.5_0000343g0330	Pectin lyase fold/virulence factor, Pectin lyase fold, Glycoside hydrolase, family 28, Parallel beta-helix repeat	1993	1	1993	100	Nt02	105343568	105349495	1999	+	1999	15
target_00663	Nitab4.5_0003791g0030	Carbohydrate kinase, FGGY, N-terminal, Carbohydrate kinase, FGGY, C-terminal	2750	1	2750	100	Nt16	73819704	73826366	2763	-	2763	14
target_00664	Nitab4.5_0005802g0020	Calmodulin binding protein-like	1560	1	1560	100	Nt08	70861625	70865646	1563	+	1563	21
target_00665	Nitab4.5_0005802g0010	Zinc finger, LIM-type	1067	1	1067	100	Nt08	70809027	70812445	983	-	983	0
target_00666	Nitab4.5_0006849g0010	K homology domain-like, alpha/beta, K Homology domain, type 2, Ribosomal protein S3, eukaryotic/archaeal, Ribosomal protein S3, C-terminal, Ribosomal protein S3, conserved site, K homology domain, prokaryotic type	1280	1	1280	100	NtUn8	116576173	116579281	1280	+	1280	11
target_00667	Nitab4.5_0003076g0050	Reticulon	2067	1	2067	100	NtUn7	60978451	60980592	2067	+	2067	25
target_00668	Nitab4.5_0003076g0040	Pyridoxal phosphate-dependent transferase, major region, subdomain 2, Pyridoxal phosphate-dependent transferase, Aminotransferase, class I/classII, Tyrosine transaminase, Tyrosine/nicotianamine aminotransferase, Pyridoxal phosphate-dependent transferase, major region, subdomain 1	2054	1	2054	100	NtUn7	60982395	60985903	2055	+	2055	0
target_00669	Nitab4.5_0003076g0090	Tyrosine/nicotianamine aminotransferase, Pyridoxal phosphate-dependent transferase, major region, subdomain 1, Pyridoxal phosphate-dependent transferase, Aminotransferase, class I/classII, Pyridoxal phosphate-dependent transferase, major region, subdomain 2	1480	1	1480	100	NtUn7	60997042	60999278	1481	+	1481	19
target_00670			628	1	628	100	NtUn7	104032975	104033602	628	+	628	0
target_00671			463	1	463	100	Nt06	70534986	70535448	463	-	463	0
target_00672			2477	1	2477	100	Nt17	81660165	81673524	2235	+	2235	26
target_00673	Nitab4.5_0008458g0030	Ran binding domain, Pleckstrin homology-like domain, WH1/EVH1	1066	1	1066	100	NtUn3	133784247	133790834	1076	-	1076	3
target_00674	Nitab4.5_0008458g0050	F-box domain, Leucine-rich repeat 2	577	1	577	100	NtUn3	133777044	133777620	577	-	577	0
target_00675	Nitab4.5_0008458g0040	Peptidase M24, methionine aminopeptidase, Peptidase M24, structural domain, Proliferation-associated protein 1	2061	1	2061	100	NtUn3	133809139	133815417	2079	-	2079	7
target_00676	Nitab4.5_0002426g0080	Strictosidine synthase, conserved region, Six-bladed beta-propeller, TolB-like	1576	1	1576	100	NtUn6	50034263	50040913	1579	+	1579	0
target_00677	Nitab4.5_0002426g0070	Unknown	741	1	741	100	NtUn6	50048697	50051985	743	+	743	0
target_00678	Nitab4.5_0000102g0300	SANT/Myb domain, Myb domain, plants, Myb domain, Homeodomain-like	1036	1	1036	100	Nt17	43345924	43346959	1036	-	1036	0
target_00679	Nitab4.5_0000102g0270	Pumilio RNA-binding repeat, Nucleic acid binding NABP, Armadillo-like helical, Armadillo-type fold	3765	1	3765	100	Nt17	43398093	43405208	3761	+	3761	0
target_00680	Nitab4.5_0000102g0310	NAD(P)-binding domain	2113	1	2113	100	Nt17	43276243	43280685	2119	+	2119	1
target_00681	Nitab4.5_0000102g0350	Short-chain dehydrogenase/reductase SDR, Glucose/ribitol dehydrogenase, NAD(P)-binding domain	1483	1	1483	100	Nt17	43252779	43257103	1494	-	1494	1
target_00682	Nitab4.5_0000102g0360	Fatty acid hydroxylase	1499	1	1499	100	Nt17	43244904	43250947	1512	-	1512	2
target_00683	Nitab4.5_0001970g0030	Anthranilate synthase component I, N-terminal, Anthranilate synthase component I - like, ADC synthase, Anthranilate synthase component I, PabB-like, Chorismate binding, C-terminal	2863	1	2863	100	Nt17	1243647	1250969	2870	+	2870	0
target_00684	Nitab4.5_0001970g0060	Unknown	2341	1	2341	100	Nt17	1461614	1465623	2351	-	2351	1
target_00685	Nitab4.5_0001970g0080	Peptidase, FtsH, ATPase, AAA-type, conserved site, Peptidase M41, FtsH extracellular, Peptidase M41, P-loop containing nucleoside triphosphate hydrolase, AAA+ ATPase domain, ATPase, AAA-type, core	3641	1	3641	100	Nt17	1487701	1496644	3652	+	3652	17
target_00686	Nitab4.5_0007702g0010	Glycoside hydrolase, superfamily, Glycoside hydrolase family 3 C-terminal domain, Glycoside hydrolase, family 3, N-terminal, Glycoside hydrolase family 3	2683	1	2683	100	NtUn8	125507169	125513752	2703	-	2703	2
target_00687	Nitab4.5_0004892g0020	Pumilio RNA-binding repeat, Armadillo-like helical, Nucleic acid binding NABP, Armadillo-type fold	3802	1	3802	100	NtUn4	92405729	92412921	3815	+	3815	1
target_00688	Nitab4.5_0002582g0040	Fatty acid hydroxylase	1312	1	1312	100	NtUn7	51976337	51980134	1313	+	1313	0
target_00689	Nitab4.5_0002582g0010	NAD(P)-binding domain, Short-chain dehydrogenase/reductase SDR, Glucose/ribitol dehydrogenase	1546	1	1546	100	NtUn7	51967239	51971809	1554	+	1554	1
target_00690	Nitab4.5_0000880g0140	Small GTPase superfamily, Rab type, Small GTPase superfamily, Rho type, Small GTP-binding protein domain, Small GTPase superfamily, ARF type, Small GTPase superfamily, Small GTPase superfamily, Ras type, P-loop containing nucleoside triphosphate hydrolase, Ran GTPase	851	1	851	100	Nt17	34179875	34182027	853	-	853	0
target_00691	Nitab4.5_0000880g0080	Protein kinase-like domain, Leucine-rich repeat, typical subtype, Protein kinase domain, Serine/threonine-protein kinase, active site, Protein kinase, ATP binding site, Concanavalin A-like lectin/glucanase, subgroup, Leucine rich repeat 4, Leucine-rich repeat-containing N-terminal, type 2, Serine/threonine- / dual specificity protein kinase, catalytic domain	1719	1	1719	100	Nt17	33915602	33920002	1722	-	1722	0
target_00692	Nitab4.5_0000880g0090	DNA-directed RNA polymerase, RBP11-like dimerisation domain, DNA-directed RNA polymerase Rpb11, 13-16kDa subunit, conserved site	618	1	618	100	Nt17	34008555	34009913	619	-	619	0
target_00693	Nitab4.5_0000880g0050	Protein of unknown function DUF674	1951	1	1951	100	Nt17	33837127	33852658	1964	-	1964	1
target_00694	Nitab4.5_0000880g0040	Unknown	907	1	907	100	Nt17	33801403	33805454	911	-	911	0
target_00695	Nitab4.5_0000880g0030	RNA helicase, ATP-dependent, SK12/DOB1, DSH, C-terminal, Helicase, C-terminal, Helicase, superfamily 1/2, ATP-binding domain, rRNA-processing arch domain, P-loop containing nucleoside triphosphate hydrolase, DNA/RNA helicase, DEAD/DEAH box type, N-terminal	2318	1	2318	100	Nt17	33790037	33798736	2111	-	2111	23
target_00696	Nitab4.5_0000880g0030	RNA helicase, ATP-dependent, SK12/DOB1, DSH, C-terminal, Helicase, C-terminal, Helicase, superfamily 1/2, ATP-binding domain, rRNA-processing arch domain, P-loop containing nucleoside triphosphate hydrolase, DNA/RNA helicase, DEAD/DEAH box type, N-terminal	2675	1	2675	100	Nt17	33765068	33780450	2366	+	2366	4
target_00697	Nitab4.5_0000880g0010	Unknown	2556	1	2556	100	Nt17	33536638	33539707	2568	+	2568	1
target_00698	Nitab4.5_0008249g0040	Zinc/iron permease	1299	1	823	63.3564	Nt17	33467798	33469434	820	+	820	7
target_00699	Nitab4.5_0008249g0030	Zinc finger, RING/FYVE/PHD-type	1429	1	1429	100	Nt17	33472906	33476204	1431	+	1431	14
target_00700	Nitab4.5_0007132g0010	SANT/Myb domain, Myb domain, Homeodomain-like	2851	1	2851	100	NtUn1	123113651	123117679	2855	-	2855	20
target_00701	Nitab4.5_0003943g0020	Oxysterol-binding protein, conserved site, Oxysterol-binding protein	2461	1	2461	100	NtUn2	78116276	78129713	2465	+	2465	9
target_00702			739	1	739	100	NtUn2	78069638	78070376	739	+	739	0
target_00703	Nitab4.5_0003943g0010	Development/cell death domain	1319	1	1319	100	NtUn2	77914981	77918654	1321	+	1321	0
target_00704	Nitab4.5_0005107g0040	Protein kinase domain, Protein kinase-like domain	2013	1	2013	100	NtUn5	94653384	94658529	2019	+	2019	1
target_00705	Nitab4.5_0012249g0010	Heat shock protein 70, conserved site, Heat shock protein 70 family	706	1	706	100	NtUn8	148986028	148986733	706	-	706	0
target_00706	Nitab4.5_0002836g0030	Mitochondrial inner membrane translocase subunit Tim17/Tim22/Tim23/peroxisomal protein PMP24	1041	1	1041	100	Nt17	16331123	16339839	1054	-	1054	11
target_00707	Nitab4.5_0002836g0010	Eukaryotic translation initiation factor 3 subunit C, N-terminal domain, Proteasome component (PCI) domain, Eukaryotic translation initiation factor 3 subunit C, Winged helix-turn-helix DNA-binding domain	3142	1	3142	100	Nt17	16312391	16316204	2988	-	2988	0
target_00708	Nitab4.5_0002836g0050	Protein kinase domain, Serine-threonine/tyrosine-protein kinase catalytic domain, Protein kinase, ATP binding site, Serine/threonine-protein kinase, active site, Protein kinase-like domain	1846	1	1846	100	Nt17	16587324	16589985	1852	+	1852	0
target_00709	Nitab4.5_0002836g0060	Triosephosphate isomerase, Triosephosphate isomerase, active site, Triosephosphate isomerase, bacterial/eukaryotic, Aldolase-type TIM barrel	1644	1	1644	100	Nt17	16490945	16497962	1657	-	1657	20
target_00710	Nitab4.5_0000972g0030	Magnesium transporter NIPA	1000	29	1000	97.2	Nt03	10977887	10980891	987	+	987	3
target_00711	Nitab4.5_0000972g0030	Magnesium transporter NIPA	918	1	918	100	Nt03	10970256	10973694	921	-	921	0
target_00712	Nitab4.5_0003325g0010	Unknown	873	1	873	100	Nt17	41964876	41969549	875	+	875	0
target_00713-1			926	1	926	100	NtUn7	72215384	72221793	926	-	926	0
target_00713-2			926	1	926	100	Nt17	135715540	135721949	926	-	926	0
target_00714			1295	1	1295	100	NtUn4	153790948	153792409	1295	+	1295	0
target_00715	Nitab4.5_0000501g0020	G-protein beta WD-40 repeat, WD40 repeat, WD40-repeat-containing domain, WD40/YVTN repeat-like-containing domain, WD40 repeat, conserved site	1314	1	1314	100	Nt17	57172413	57175271	1317	+	1317	0
target_00716	Nitab4.5_0000086g0200	Kelch repeat type 1, Kelch-type beta propeller, F-box domain	1469	1	1469	100	Nt19	51601274	51605631	1469	+	1469	0
target_00717			1702	1	1702	100	Nt19	51629892	51631593	1702	+	1702	0
target_00718	Nitab4.5_0009197g0020	Terpenoid synthase, Terpene synthase, metal-binding domain, Terpene synthase, N-terminal domain, Terpenoid cyclases/protein prenyltransferase alpha-alpha toroid	3034	1	3034	100	NtUn2	139132499	139137084	3033	+	3033	23
target_00719	Nitab4.5_0001930g0020	NAF domain, Protein kinase-like domain, Calcium/calmodulin-dependent/calcium-dependent protein kinase, Serine/threonine- / dual specificity protein kinase, catalytic domain, Protein kinase, ATP binding site, Protein kinase domain, NAF/FISL domain, Serine/threonine-protein kinase, active site	2823	1	2823	100	Nt17	85600729	85605592	2834	+	2834	25
target_00720	Nitab4.5_0001930g0030	Unknown	1806	1	1806	100	Nt17	85611188	85618093	1814	+	1814	1
target_00721	Nitab4.5_0004527g0010	Kelch-type beta propeller, Kelch repeat type 1, F-box domain	1318	1	1318	100	Nt03	5344945	5346227	1311	+	1311	0
target_00722	Nitab4.5_0006498g0010	Cullin, conserved site, Cullin homology, Cullin protein, neddylation domain, Winged helix-turn-helix DNA-binding domain, Cullin repeat-like-containing domain, Cullin, N-terminal	2889	1	2843	98.4078	NtUn5	113559559	113572226	2848	+	2848	26
target_00723	Nitab4.5_0006498g0010	Cullin, conserved site, Cullin homology, Cullin protein, neddylation domain, Winged helix-turn-helix DNA-binding domain, Cullin repeat-like-containing domain, Cullin, N-terminal	1189	1	1138	95.7107	NtUn5	113572341	113581175	1143	-	1143	1
target_00724	Nitab4.5_0005178g0010	Oxidoreductase FAD/NAD(P)-binding, Riboflavin synthase-like beta-barrel, Ferredoxin--NADP reductase, Flavoprotein pyridine nucleotide cytochrome reductase, Ferredoxin reductase-type FAD-binding domain, Oxidoreductase, FAD-binding domain	1628	1	1628	100	NtUn3	96995424	97000665	1632	-	1632	0
target_00725	Nitab4.5_0001331g0170	Ubiquitin-conjugating enzyme, active site, Ubiquitin-conjugating enzyme, E2, Ubiquitin-conjugating enzyme/RWD-like	847	1	847	100	Nt06	107386348	107391196	849	-	849	0
target_00726	Nitab4.5_0001331g0180	Myosin tail 2	1063	1	1063	100	Nt06	107375180	107378425	1064	-	1064	0
target_00727	Nitab4.5_0001331g0140	Leucine-rich repeat, Concanavalin A-like lectin/glucanase, subgroup, Protein kinase-like domain, Protein kinase domain, Leucine-rich repeat-containing N-terminal, type 2, Protein kinase, ATP binding site	2078	757	2078	63.6189	Nt06	107370380	107371701	1322	-	1322	0
target_00728	Nitab4.5_0001331g0160	Glycosyl transferase, family 31, Domain of unknown function DUF4094	2158	1	2158	100	Nt06	107275594	107282402	2258	+	2258	18
target_00729	Nitab4.5_0001331g0150	UBA-like, Ubiquitin-associated/translation elongation factor EF1B, N-terminal, eukaryote	1163	1	1163	100	Nt06	107284974	107288706	1188	+	1188	5
target_00730			2337	504	2236	74.1549	NtUn3	154255821	154257553	1733	+	1733	0
target_00731	Nitab4.5_0001331g0070	Pentatricopeptide repeat	1059	1	1059	100	Nt06	107035295	107037189	1065	+	1065	1
target_00732	Nitab4.5_0001331g0120	Unknown	3195	1	2551	79.8435	Nt06	107044411	107046978	2568	-	2551	17
target_00733	Nitab4.5_0001331g0050	Lipoxygenase, iron binding site, Lipase/lipooxygenase, PLAT/LH2, Lipoxygenase, conserved site, Lipoxygenase, domain 3, Lipoxygenase, plant, Lipoxygenase, Lipoxygenase, C-terminal, PLAT/LH2 domain	2213	1	2213	100	Nt06	107011532	107013744	2213	+	2213	0
target_00734	Nitab4.5_0001331g0060	ABC transporter-like, ABC transporter type 1, transmembrane domain, ABC transporter, conserved site, P-loop containing nucleoside triphosphate hydrolase, AAA+ ATPase domain, ABC transporter, transmembrane domain	4527	1	4527	100	Nt06	107014793	107019702	4531	+	4531	64
target_00735	Nitab4.5_0001331g0040	FMN-binding split barrel	2491	1	2491	100	Nt06	106943993	106948846	2521	-	2521	24
target_00736	Nitab4.5_0001331g0030	Pentatricopeptide repeat	1425	1	1425	100	Nt06	106939860	106943499	1439	-	1439	1
target_00737	Nitab4.5_0001331g0010	Sec63 domain, DnaJ domain, Immunoglobulin E-set, Translocation protein Sec63	3059	1	3059	100	Nt06	106930252	106939443	3060	-	3060	36
target_00738	Nitab4.5_0001121g0050	PC-Esterase	1568	919	1568	41.4541	Nt19	135214780	135218433	610	+	610	20
target_00739	Nitab4.5_0000249g0020	Zinc finger, RING/FYVE/PHD-type, Zinc finger, RING-type	1151	1	1140	99.0443	Nt19	136769221	136770520	1143	+	1143	0
target_00740	Nitab4.5_0005922g0030	AAA+ ATPase domain, Peptidase, FtsH, Peptidase M41, ATPase, AAA-type, core, P-loop containing nucleoside triphosphate hydrolase, ATPase, AAA-type, conserved site	2455	1	1676	68.2688	NtUn5	106521931	106523606	1676	-	1676	0
target_00741	Nitab4.5_0005922g0040	Zinc finger, RING/FYVE/PHD-type, Zinc finger, RING-type	869	48	869	94.5915	NtUn5	106526307	106527298	823	+	823	0
target_00742	Nitab4.5_0005922g0060	Mpv17/PMP22	1199	1	1199	100	NtUn5	106528793	106533694	1201	+	1201	6
target_00743	Nitab4.5_0005922g0020	Cytochrome P450, Cytochrome P450, E-class, group I, Cytochrome P450, conserved site	752	1	702	93.3511	NtUn5	106584339	106585605	702	+	702	0
target_00744	Nitab4.5_0005922g0020	Cytochrome P450, Cytochrome P450, E-class, group I, Cytochrome P450, conserved site	917	1	917	100	NtUn5	106586967	106588274	918	+	918	0
target_00745			2074	1	2074	100	NtUn5	106428701	106433540	2074	+	2074	0
target_00746	Nitab4.5_0005922g0010	HAD-superfamily hydrolase, subfamily IIB, HAD-like domain, Trehalose-phosphatase, Glycosyl transferase, family 20	2877	1	2877	100	NtUn5	106450638	106454668	2362	+	2362	0
target_00747	Nitab4.5_0000389g0070	Nucleoside phosphatase GDA1/CD39	2205	1	2205	100	NtUn8	7790992	7797953	2216	+	2216	13
target_00748-1	Nitab4.5_0000389g0080	RNA ligase/cyclic nucleotide phosphodiesterase	652	1	652	100	NtUn8	7819566	7820217	652	+	652	0
target_00748-2	Nitab4.5_0000389g0080	RNA ligase/cyclic nucleotide phosphodiesterase	652	1	652	100	NtUn4	154496731	154497382	652	-	652	0
target_00749	Nitab4.5_0000628g0160	Small GTP-binding protein domain, Ran GTPase, Small GTPase superfamily, Ras type, Small GTPase superfamily, Rho type, P-loop containing nucleoside triphosphate hydrolase, Small GTPase superfamily, Small GTPase superfamily, Rab type	857	1	857	100	Nt17	90318779	90323394	864	-	864	2
target_00750	Nitab4.5_0000628g0140	DNA-binding WRKY	1122	1	1122	100	Nt17	90314247	90317238	1125	-	1125	0
target_00751	Nitab4.5_0007923g0040	Pentatricopeptide repeat, Tetratricopeptide-like helical	1483	1	1483	100	NtUn8	127533174	127534656	1483	+	1483	0
target_00752	Nitab4.5_0007923g0020	Ribosomal protein L5 domain, Ribosomal protein L5, Ribosomal protein L5, conserved site	1038	1	1038	100	NtUn8	127537136	127538926	1045	+	1045	1
target_00753	Nitab4.5_0007923g0070	Ovate protein family, C-terminal	592	1	592	100	NtUn8	127539724	127540435	591	+	591	0
target_00754	Nitab4.5_0007923g0010	DnaJ domain, 4Fe-4S ferredoxin-type, iron-sulpur binding domain, 3Fe-4S ferredoxin, 4Fe-4S ferredoxin, iron-sulphur binding, conserved site	1866	1	1866	100	NtUn8	127548630	127554676	1869	+	1869	1
target_00755	Nitab4.5_0004409g0040	Cysteamine dioxygenase, RmlC-like jelly roll fold, RmlC-like cupin domain	1210	1	1210	100	Nt10	77553064	77561831	1221	+	1221	1
target_00756	Nitab4.5_0004409g0010	Protein kinase-like domain, Protein kinase domain, Concanavalin A-like lectin/glucanase, subgroup, Protein kinase, ATP binding site, Serine/threonine-protein kinase, active site, Serine/threonine- / dual specificity protein kinase, catalytic domain	1777	1	1777	100	Nt10	77515393	77519984	1777	-	1777	0
target_00757	Nitab4.5_0009811g0010	Aminotransferases, class-I, pyridoxal-phosphate-binding site, Pyridoxal phosphate-dependent transferase, major region, subdomain 1, Aminotransferase, class I/classII, Aspartate/other aminotransferase, Pyridoxal phosphate-dependent transferase	2247	1	2247	100	NtUn7	140697827	140704320	2253	-	2253	38
target_00758	Nitab4.5_0009811g0030	Protein kinase domain, Protein kinase, ATP binding site, Serine/threonine- / dual specificity protein kinase, catalytic domain, Serine/threonine-protein kinase, active site, Protein kinase-like domain	2419	1	2419	100	NtUn7	140710735	140715154	2428	-	2428	36
target_00759	Nitab4.5_0006396g0010	Lipase, class 3	2214	1	2214	100	NtUn8	111411205	111417591	2220	-	2220	1
target_00760	Nitab4.5_0006396g0020	Thioredoxin-like fold, Thioredoxin-independent 5'-adenylylsulphate reductase, Rossmann-like alpha/beta/alpha sandwich fold, Phosphoadenosine phosphosulphate reductase	1890	1	1890	100	NtUn8	111324686	111327525	1895	+	1895	0
target_00761	Nitab4.5_0001365g0050	EF-hand domain pair, EF-hand domain, EF-Hand 1, calcium-binding site, EPS15 homology (EH)	1436	1	1436	100	Nt17	110630314	110632502	1435	+	1435	0
target_00762	Nitab4.5_0000188g0340	Glycoside hydrolase, family 19, Glycoside hydrolase, family 19, catalytic, Lysozyme-like domain	541	1	541	100	Nt17	94160047	94160809	542	+	542	0
target_00763	Nitab4.5_0001100g0020	Peptidase M24B, X-Pro dipeptidase/aminopeptidase P, conserved site, Peptidase M24, structural domain, Creatinase	1960	1	1960	100	Nt17	99339265	99347134	1970	-	1970	0
target_00764	Nitab4.5_0016068g0010	UDP-glucuronosyl/UDP-glucosyltransferase	1628	1	874	53.6855	NtUn7	151828809	151829682	874	+	874	0
target_00765	Nitab4.5_0010836g0030	Linker histone H1/H5, domain H15, Myb domain, Homeodomain-like, SANT/Myb domain, Winged helix-turn-helix DNA-binding domain	1466	1	1466	100	NtUn7	145521132	145526718	1467	-	1467	0
target_00766	Nitab4.5_0010836g0020	P-loop containing nucleoside triphosphate hydrolase, Adenylylsulphate kinase	1654	1	1654	100	NtUn7	145501906	145506202	1674	-	1674	0
target_00767	Nitab4.5_0010326g0010	Unknown	4238	1	4238	100	NtUn2	145445578	145453592	4214	+	4214	2
target_00768	Nitab4.5_0008452g0010	Transmembrane protein 194	2436	1	1907	78.2841	NtUn7	131933567	131936420	1913	-	1913	3
target_00769	Nitab4.5_0007379g0030	Unknown	1630	1	1630	100	NtUn1	125444491	125450143	1481	+	1481	20
target_00770	Nitab4.5_0003390g0020	FAD dependent oxidoreductase, Squalene epoxidase, Aromatic-ring hydroxylase-like	2642	1	2642	100	Nt03	17994099	17998236	2642	+	2642	7
target_00771	Nitab4.5_0000285g0060	WD40 repeat, conserved site, WD40 repeat, WD40/YVTN repeat-like-containing domain, WD40-repeat-containing domain, G-protein beta WD-40 repeat	1123	1	1123	100	Nt21	30811628	30812750	1123	+	1123	0
target_00772			520	1	520	100	Nt21	30436946	30437465	520	+	520	0
target_00773	Nitab4.5_0000285g0030	Pentatricopeptide repeat, Tetratricopeptide-like helical	547	1	547	100	Nt21	30191095	30191641	547	+	547	0
target_00774	Nitab4.5_0000285g0020	Pectin lyase fold, Glycoside hydrolase, family 28, Pectin lyase fold/virulence factor	1233	1	1233	100	Nt21	29999647	30002589	1233	+	1233	0
target_00775	Nitab4.5_0000218g0010	Ankyrin repeat-containing domain, Ankyrin repeat, Serine/threonine-protein kinase CTR1/EDR1	2756	1	2650	96.1538	Nt21	29636901	29672814	3178	-	3178	11
target_00776			1124	1	1124	100	Nt17	128562443	128564159	1127	+	1127	1
target_00777	Nitab4.5_0009901g0030	Powdery mildew resistance protein, RPW8 domain, AAA+ ATPase domain, Disease resistance protein, P-loop containing nucleoside triphosphate hydrolase, NB-ARC	1651	1	1651	100	NtUn5	141961791	141964343	1651	+	1651	0
target_00778	Nitab4.5_0009901g0020	Cupredoxin, Multicopper oxidase, type 3, Multicopper oxidase, type 2, Multicopper oxidase, type 1	2460	7	2460	99.7561	NtUn5	141968516	141971884	2465	+	2465	1
target_00779	Nitab4.5_0009901g0010	Autophagy-related protein 1010	1349	1	1349	100	NtUn5	141991810	141996139	1352	+	1352	3
target_00780	Nitab4.5_0014018g0010	Cytochrome P450, E-class, group I, Cytochrome P450, conserved site, Cytochrome P450	1980	1	1270	64.1414	NtUn7	151367206	151368902	1273	+	1273	1
target_00781			539	1	539	100	NtUn3	154274616	154275174	559	+	539	20
target_00782	Nitab4.5_0013011g0010	B3 DNA binding domain, DNA-binding pseudobarrel domain	4449	1	4449	100	NtUn7	150481967	150487823	4457	+	4457	98
target_00783	Nitab4.5_0000921g0020	Armadillo-type fold	3434	1	3434	100	Nt20	48740167	48773676	3450	+	3450	3
target_00784	Nitab4.5_0000921g0010	Armadillo-type fold, Armadillo-like helical	3086	1	3086	100	Nt20	48704571	48718817	3088	-	3088	0
target_00785	Nitab4.5_0007687g0010	Nucleic acid-binding, OB-fold, Mini-chromosome maintenance, DNA-dependent ATPase, P-loop containing nucleoside triphosphate hydrolase, MCM N-terminal domain, Mini-chromosome maintenance, conserved site, Rubredoxin-type fold, DNA replication licensing factor Mcm6	1765	1	1716	97.2238	NtUn8	125495324	125498158	1718	+	1718	0
target_00786	Nitab4.5_0007687g0010	Nucleic acid-binding, OB-fold, Mini-chromosome maintenance, DNA-dependent ATPase, P-loop containing nucleoside triphosphate hydrolase, MCM N-terminal domain, Mini-chromosome maintenance, conserved site, Rubredoxin-type fold, DNA replication licensing factor Mcm6	1990	1	1990	100	NtUn8	125499092	125501271	1992	+	1992	39
target_00787	Nitab4.5_0004228g0040	3-beta hydroxysteroid dehydrogenase/isomerase, Reticulon, NAD(P)-binding domain	2103	1	2103	100	Nt17	141439326	141445564	2095	-	2095	1
target_00788	Nitab4.5_0004228g0020	Proteasome, alpha-subunit, N-terminal domain, Proteasome A-type subunit, Proteasome, subunit alpha/beta	712	48	712	93.3989	Nt17	141355683	141356347	665	-	665	0
target_00789	Nitab4.5_0006794g0020	Nucleolar complex protein 2	3465	1	3465	100	Nt17	141254991	141262795	3499	+	3499	5
target_00790	Nitab4.5_0006794g0040	Zinc finger, C2H2, Zinc finger, C2H2-like, Zinc finger, BED-type predicted	1587	51	1587	96.8494	Nt17	141165836	141174493	1540	-	1540	3
target_00791	Nitab4.5_0006794g0060	Homeodomain-like, SANT domain, SANT/Myb domain	3804	1	3804	100	Nt17	141190111	141201576	3091	+	3091	18
target_00792	Nitab4.5_0006794g0050	Enhancer of polycomb-like, N-terminal, Enhancer of polycomb protein	2760	1	2760	100	Nt17	141205363	141213197	2778	+	2778	47
target_00793	Nitab4.5_0006794g0030	P-loop containing nucleoside triphosphate hydrolase, Small GTP-binding protein domain, GTP binding domain	2211	24	1422	63.2745	Nt17	141215022	141220573	1404	+	1404	0
target_00794	Nitab4.5_0006976g0040	Phosphatidylinositol N-acetylglucosaminyltransferase subunit C	1012	1	1012	100	NtUn5	119072565	119073576	1012	+	1011	0
target_00795	Nitab4.5_0006976g0020	Unknown	3197	1	3197	100	NtUn5	118990241	118993579	3197	+	3197	0
target_00796	Nitab4.5_0001034g0130	Uncharacterised protein family Cys-rich	843	1	843	100	Nt03	30833049	30834197	842	+	842	0
target_00797	Nitab4.5_0001034g0120	Unknown	690	1	690	100	Nt03	30853390	30854079	690	+	690	0
target_00798	Nitab4.5_0001034g0090	B3 DNA binding domain, DNA-binding pseudobarrel domain, Protein of unknown function DUF724	2264	1	2264	100	Nt03	30856242	30861122	2267	+	2267	1
target_00799	Nitab4.5_0001034g0110	Unknown	2612	1	2612	100	Nt03	30889885	30893439	2612	+	2612	20
target_00800	Nitab4.5_0001034g0100	Cyclin-dependent kinase inhibitor, plant, Cyclin-dependent kinase inhibitor	1027	1	1027	100	Nt03	30908210	30909440	1031	+	1031	25
target_00801	Nitab4.5_0001034g0150	Multi antimicrobial extrusion protein	2975	1	2975	100	Nt03	30677306	30689951	2979	+	2979	0
target_00802	Nitab4.5_0001034g0140	Unknown	8017	1	5790	72.2215	Nt03	30582502	30588291	5790	-	5789	0
target_00803	Nitab4.5_0009939g0020	Protein of unknown function DUF1685	701	1	701	100	NtUn2	143575914	143577153	601	+	601	0
target_00804	Nitab4.5_0009939g0010	Heat shock factor (HSF)-type, DNA-binding, Winged helix-turn-helix DNA-binding domain, Heat shock transcription factor, plant, Heat shock transcription factor family	1079	1	1079	100	NtUn2	143611485	143614500	1080	+	1080	0
target_00805	Nitab4.5_0009939g0030	EF-hand domain, EF-hand domain pair, EF-Hand 1, calcium-binding site	791	1	791	100	NtUn2	143621968	143623040	807	+	807	2
target_00806	Nitab4.5_0002440g0010	Suppressor of white apricot N-terminal domain	2805	1	2805	100	NtUn3	51573312	51577992	2818	+	2818	18
target_00807	Nitab4.5_0002440g0030	Unknown	531	1	531	100	NtUn3	51580346	51580876	531	-	531	0
target_00808	Nitab4.5_0002440g0040	Forkhead-associated (FHA) domain, Monooxygenase, FAD-binding, Aromatic-ring hydroxylase-like, Zeaxanthin epoxidase, SMAD/FHA domain	3558	1	3558	100	NtUn3	51790876	51797740	3572	-	3572	35
target_00809	Nitab4.5_0002411g0030	Protein of unknown function DUF577, HEAT, type 2, HEAT, Armadillo-type fold, Importin-beta, N-terminal domain, Armadillo-like helical	2575	1	2575	100	Nt22	140561523	140567481	2576	-	2576	68
target_00810	Nitab4.5_0008512g0040	Remorin, C-terminal	1531	1	1531	100	NtUn3	134256890	134259431	1530	-	1530	24
target_00811	Nitab4.5_0008512g0020	RNA recognition motif domain, Nucleotide-binding, alpha-beta plait	2382	1	2382	100	NtUn3	134250058	134256322	2384	-	2384	36
target_00812	Nitab4.5_0008512g0010	Lipase, class 3	1892	1	1892	100	NtUn3	134164247	134166310	1895	+	1895	5
target_00813	Nitab4.5_0011027g0010	Lipase, class 3	656	1	656	100	NtUn3	147905563	147908156	660	+	660	0
target_00814	Nitab4.5_0005144g0040	Unknown	472	1	472	100	NtUn1	97674470	97674941	472	-	472	0
target_00815	Nitab4.5_0003478g0050	Myb domain, SANT/Myb domain, Homeodomain-like	1287	1	1287	100	NtUn8	67748789	67750346	1290	+	1290	0
target_00816	Nitab4.5_0003478g0020	Branched-chain amino acid aminotransferase II, Aminotransferase, class IV	2243	1	2243	100	NtUn8	67755830	67768537	2264	+	2264	3
target_00817	Nitab4.5_0003478g0030	Unknown	3576	1	3576	100	NtUn8	67770742	67776175	3581	+	3581	8
target_00818	Nitab4.5_0003478g0040	Peptidase S28	1252	1	1252	100	NtUn8	67778931	67782196	1261	+	1261	29
target_00819	Nitab4.5_0000929g0150	Unknown	584	1	584	100	Nt03	34588365	34588995	584	+	584	0
target_00820	Nitab4.5_0000929g0100	Nucleotide-binding, alpha-beta plait, RNA recognition motif domain	1980	1	1980	100	Nt03	34597806	34604839	1990	+	1990	12
target_00821	Nitab4.5_0000929g0110	Unknown	2222	1	2222	100	Nt03	34605768	34608017	2319	+	2319	0
target_00822	Nitab4.5_0000929g0090	AP2/ERF domain, DNA-binding domain	738	1	738	100	Nt03	34655938	34657109	738	+	738	0
target_00823	Nitab4.5_0001221g0070	CBS domain	1767	181	1767	89.8132	Nt03	34678814	34685383	1589	+	1589	17
target_00824	Nitab4.5_0001221g0060	AP2/ERF domain, DNA-binding domain	2241	13	1977	87.6841	Nt03	34873730	34877172	1983	+	1983	2
target_00825	Nitab4.5_0001221g0050	Unknown	771	1	771	100	Nt03	34970686	34972241	771	+	771	0
target_00826	Nitab4.5_0004242g0020	Aspartate/glutamate/uridylate kinase, Acyl-CoA N-acyltransferase, GNAT domain, Amino-acid N-acetyltransferase (ArgA)	3441	1	3441	100	Nt17	154653870	154662628	3463	-	3463	14
target_00827	Nitab4.5_0002119g0100	Unknown	746	1	746	100	Nt17	154952715	154954437	747	+	747	19
target_00828	Nitab4.5_0002119g0120	Adenylylsulphate kinase, P-loop containing nucleoside triphosphate hydrolase	1582	1	1582	100	Nt17	154936339	154939984	1584	-	1584	0
target_00829	Nitab4.5_0002119g0070	Unknown	2495	1	2495	100	Nt17	155102377	155106121	2498	+	2498	10
target_00830			781	1	781	100	Nt17	155039032	155039812	781	+	781	0
target_00831	Nitab4.5_0002119g0060	Glycosyl hydrolase, five-bladed beta-propellor domain, Glycoside hydrolase, family 43	1747	1	1747	100	Nt17	155066381	155073666	1757	+	1757	1
target_00832	Nitab4.5_0002119g0110	Cyclophilin-like peptidyl-prolyl cis-trans isomerase domain, Cyclophilin-type peptidyl-prolyl cis-trans isomerase, conserved site, Peptidyl-prolyl cis-trans isomerase like 2, U box domain, Zinc finger, RING/FYVE/PHD-type	1404	1	1352	96.2963	Nt17	154986542	154988141	1352	+	1352	18
target_00833	Nitab4.5_0002119g0100	Unknown	307	1	307	100	Nt17	154959579	154959885	307	+	307	0
target_00834			412	1	412	100	Nt17	155268177	155268588	412	+	412	0
target_00835	Nitab4.5_0002119g0050	Unknown	442	1	442	100	Nt17	155193759	155194200	442	-	442	0
target_00836	Nitab4.5_0000868g0010	Unknown	854	1	854	100	Nt03	44678587	44679505	856	+	856	0
target_00837	Nitab4.5_0000868g0020	BTB/POZ, BTB/POZ fold, BTB/POZ-like, NPH3 domain	2343	1	2343	100	Nt03	44683022	44689199	2342	+	2342	0
target_00838	Nitab4.5_0000093g0170	Myc-type, basic helix-loop-helix (bHLH) domain	1391	1	1391	100	Nt03	37924752	37927626	1393	+	1393	0
target_00839	Nitab4.5_0000093g0190	Chromatin SPT2	1506	1	1506	100	Nt03	38049143	38052620	1506	-	1506	0
target_00840	Nitab4.5_0000093g0200	Starch synthase, catalytic domain	2892	1	2892	100	Nt03	38039993	38048565	2898	+	2898	13
target_00841	Nitab4.5_0000093g0200	Starch synthase, catalytic domain	1293	1	1293	100	Nt03	38019516	38039529	1271	-	1271	18
target_00842	Nitab4.5_0000093g0180	Kinesin, motor domain, Kinesin, motor region, conserved site, P-loop containing nucleoside triphosphate hydrolase, Kinesin-like protein	4009	1	4009	100	Nt03	37998121	38005272	4014	-	4014	34
target_00843	Nitab4.5_0000093g0160	WD40-repeat-containing domain, WD40 repeat, WD40 repeat, conserved site, WD40/YVTN repeat-like-containing domain, G-protein beta WD-40 repeat	1178	1	1178	100	Nt03	37964581	37969933	1179	-	1179	0
target_00844	Nitab4.5_0000093g0220	RING-type zinc-finger, LisH dimerisation motif, Zinc finger, RING-type, Rmd5, CTLH, C-terminal LisH motif, LisH dimerisation motif, Zinc finger, RING/FYVE/PHD-type, CTLH/CRA C-terminal to LisH motif domain, CRA domain	1261	1	1261	100	Nt03	38202712	38203972	1261	+	1261	0
target_00845			2390	1	1913	80.0418	NtUn4	136626664	136628576	1913	-	1912	0
target_00846	Nitab4.5_0011641g0010	Immunoglobulin E-set	1821	1	1821	100	NtUn4	149251784	149265352	1824	-	1824	19
target_00847			518	1	518	100	Nt03	38466345	38467007	522	+	522	1
target_00848	Nitab4.5_0003336g0010	Unknown	596	1	596	100	Nt03	38527528	38528177	596	+	596	0
target_00849	Nitab4.5_0003336g0060	Serine hydroxymethyltransferase, Pyridoxal phosphate-dependent transferase, Serine hydroxymethyltransferase, pyridoxal phosphate binding site, Pyridoxal phosphate-dependent transferase, major region, subdomain 2, Pyridoxal phosphate-dependent transferase, major region, subdomain 1	3145	1	3145	100	Nt03	38569707	38578531	3165	+	3165	42
target_00850	Nitab4.5_0003336g0080	Transcription factor, K-box, Transcription factor, MADS-box	1483	1	1483	100	Nt03	38754932	38764248	1490	+	1490	22
target_00851	Nitab4.5_0000291g0100	Neurolysin/Thimet oligopeptidase, domain 2, Neurolysin/Thimet oligopeptidase, N-terminal, Peptidase M3A/M3B, Metallopeptidase, catalytic domain	1983	1	1983	100	Nt03	38879570	38883153	1983	-	1983	35
target_00852	Nitab4.5_0000291g0090	Serine-threonine/tyrosine-protein kinase catalytic domain, Concanavalin A-like lectin/glucanase, subgroup, Serine/threonine-protein kinase, active site, Protein kinase-like domain, Malectin-like carbohydrate-binding domain, Protein kinase domain, Serine/threonine- / dual specificity protein kinase, catalytic domain, Protein kinase, ATP binding site	4100	1	4100	100	Nt03	38938150	38945149	4110	-	4110	18
target_00853	Nitab4.5_0000291g0100	Neurolysin/Thimet oligopeptidase, domain 2, Neurolysin/Thimet oligopeptidase, N-terminal, Peptidase M3A/M3B, Metallopeptidase, catalytic domain	1717	1	1689	98.3692	Nt03	38884513	38888726	1639	-	1639	19
target_00854	Nitab4.5_0000291g0060	Unknown	1870	1	1870	100	Nt03	38995361	38999744	1872	+	1872	27
target_00855	Nitab4.5_0000291g0070	Protein of unknown function DUF1399	2831	1	2831	100	Nt03	39001069	39006054	2843	+	2843	3
target_00856	Nitab4.5_0000291g0050	Bromodomain, NET domain	2072	1	2072	100	Nt03	39011421	39013492	2072	+	2072	0
target_00857	Nitab4.5_0013032g0040	Pentatricopeptide repeat, Tetratricopeptide-like helical	1115	1	981	87.9821	NtUn7	150527416	150528396	981	-	979	0
target_00858	Nitab4.5_0013032g0020	P-loop containing nucleoside triphosphate hydrolase	1595	1	1595	100	NtUn7	150510929	150515401	1597	-	1597	0
target_00859	Nitab4.5_0010605g0010	CTLH/CRA C-terminal to LisH motif domain, CTLH, C-terminal LisH motif	3426	1	3426	100	NtUn6	144829195	144837682	3442	+	3442	19
target_00860	Nitab4.5_0010605g0020	Patatin/Phospholipase A2-related, Acyl transferase/acyl hydrolase/lysophospholipase	1921	1	1921	100	NtUn6	144838294	144840831	1932	+	1932	30
target_00861	Nitab4.5_0003360g0060	Armadillo-type fold, Armadillo, Armadillo-like helical	1442	1	1332	92.3717	NtUn4	67268663	67271580	1320	-	1320	6
target_00862	Nitab4.5_0003360g0040	Double-stranded RNA-binding domain, Ribonuclease III	1565	1	1565	100	NtUn4	67120912	67130236	1587	+	1587	18
target_00863	Nitab4.5_0003360g0050	Myc-type, basic helix-loop-helix (bHLH) domain	1483	1	1483	100	NtUn4	67135816	67137862	1487	+	1487	0
target_00864	Nitab4.5_0007990g0050	Unknown	1390	1	1390	100	NtUn8	127975315	127981941	1365	-	1365	4
target_00865	Nitab4.5_0000753g0060	GYF, Plus-3 domain, subgroup, Zinc finger, PHD-type, conserved site, Zinc finger, RING/FYVE/PHD-type, Zinc finger, CCCH-type, SWIB domain, Plus-3, Zinc finger, FYVE/PHD-type, SWIB/MDM2 domain, Zinc finger, PHD-type, Zinc finger, PHD-finger	5664	51	5664	99.1172	Nt17	213513504	213523432	5619	-	5619	0
target_00866	Nitab4.5_0000753g0050	Pentatricopeptide repeat, Tetratricopeptide-like helical	1483	1	1483	100	Nt17	213469623	213471105	1483	+	1483	0
target_00867	Nitab4.5_0000753g0110	Unknown	1772	1	1772	100	Nt17	213413220	213417348	1779	+	1779	32
target_00868	Nitab4.5_0000753g0100	Ribosomal protein L5, Ribosomal protein L5, conserved site, Ribosomal protein L5 domain	1033	1	1033	100	Nt17	213431734	213433810	1033	+	1033	19
target_00869	Nitab4.5_0000753g0150	Protein kinase domain, Serine/threonine- / dual specificity protein kinase, catalytic domain, Protein kinase, ATP binding site, Serine/threonine-protein kinase, active site, Concanavalin A-like lectin/glucanase, subgroup, Protein kinase-like domain	4278	1	4278	100	Nt17	213345072	213362591	3626	-	3626	1
target_00870	Nitab4.5_0000753g0130	Kinetochore protein Nuf2	2206	1	2206	100	Nt17	213336002	213343146	2205	-	2205	0
target_00871			2117	1	1537	72.6027	Nt17	213188364	213189900	1537	-	1537	0
target_00872	Nitab4.5_0000753g0220	Armadillo-like helical, Armadillo-type fold, HEAT, type 2, LisH dimerisation motif	5468	1	5468	100	Nt17	213170770	213181929	5483	-	5483	44
target_00873	Nitab4.5_0000753g0160	WEB family	2052	1	2052	100	Nt17	213165289	213167340	2052	-	2052	0
target_00874	Nitab4.5_0000753g0180	Phosphatidic acid phosphatase type 2/haloperoxidase	2015	1	2015	100	Nt17	213142471	213147043	2019	-	2019	26
target_00875			1379	1	1379	100	Nt17	213133939	213137056	1285	-	1285	0
target_00876	Nitab4.5_0000753g0130	Kinetochore protein Nuf2	181	1	181	100	Nt17	213334296	213334476	181	-	181	0
target_00877	Nitab4.5_0000753g0140	Glutamine amidotransferase, Peptidase C26	1680	352	1680	79.1071	Nt17	213332015	213333350	1336	-	1329	7
target_00878	Nitab4.5_0000753g0190	Transcriptional activator NFYC/HAP5 subunit, Transcription factor CBF/NF-Y/archaeal histone, Histone-fold	2041	1	2041	100	Nt17	213115211	213119457	2007	-	2007	39
target_00879	Nitab4.5_0000753g0170	Zinc finger, CCCH-type	439	51	439	88.6105	Nt17	213125210	213125598	389	+	389	0
target_00880	Nitab4.5_0008781g0020	Unknown	2005	1	2005	100	NtUn4	135921466	135927041	2009	+	2009	0
target_00881	Nitab4.5_0008781g0030	Unknown	1520	1	1520	100	NtUn4	135931642	135935076	1522	+	1522	0
target_00882	Nitab4.5_0008781g0010	Peptidase S54, rhomboid domain, Peptidase S54, rhomboid	1831	1	1831	100	NtUn4	135937980	135940272	1835	+	1835	8
target_00883	Nitab4.5_0009263g0010	Zinc finger, GATA-type, Zinc finger, NHR/GATA-type	1001	1	1001	100	NtUn1	140475809	140477375	1002	+	1002	0
target_00884	Nitab4.5_0001960g0030	Unknown	1408	1	1408	100	NtUn7	41848217	41851088	1416	+	1416	5
target_00885	Nitab4.5_0001960g0010	DNA glycosylase, HhH-GPD domain, Helix-turn-helix, base-excision DNA repair, C-terminal	1292	1	1292	100	NtUn7	41866607	41872965	1292	-	1292	0
target_00886	Nitab4.5_0001385g0060	Nrap protein	5586	1	5586	100	NtUn5	30979973	30990469	5607	-	5607	41
target_00887	Nitab4.5_0001385g0050	Vacuolar sorting protein 39/Transforming growth factor beta receptor-associated domain 1, Citron-like, Clathrin, heavy chain/VPS, 7-fold repeat, Vacuolar sorting protein 39/Transforming growth factor beta receptor-associated domain 2	3114	1	3114	100	NtUn5	30959743	30967286	3120	-	3120	15
target_00888	Nitab4.5_0001385g0030	Nicotinamide N-methyltransferase-like	424	1	424	100	NtUn5	30956545	30956968	424	-	424	0
target_00889-1	Nitab4.5_0001385g0010	F-box domain, Tubby, C-terminal, Tubby, C-terminal, conserved site, Tubby C-terminal-like domain	958	1	826	86.2213	NtUn6	153531079	153531904	826	-	826	0
target_00889-2	Nitab4.5_0001385g0010	F-box domain, Tubby, C-terminal, Tubby, C-terminal, conserved site, Tubby C-terminal-like domain	958	1	826	86.2213	NtUn5	30913352	30914177	826	-	826	0
target_00890	Nitab4.5_0001385g0040	Clathrin adaptor complex, small chain, Adaptor protein complex, sigma subunit, Longin-like domain, AP complex, mu/sigma subunit, AP-3 complex subunit sigma	1184	1	1184	100	NtUn5	31017776	31022516	1186	+	1186	18
target_00891	Nitab4.5_0001385g0110	FAD dependent oxidoreductase	3422	1005	3422	70.6604	NtUn5	31034951	31043099	2439	+	2439	21
target_00892	Nitab4.5_0009715g0020	SGNH hydrolase-type esterase domain, Lipase, GDSL	1616	1	1616	100	NtUn3	141906835	141909251	1619	+	1619	0
target_00893	Nitab4.5_0009715g0010	Nonaspanin (TM9SF)	2904	1	2904	100	NtUn3	141945988	141952283	2906	-	2906	9
target_00894	Nitab4.5_0009715g0040	Proton-dependent oligopeptide transporter family, Major facilitator superfamily domain, general substrate transporter	1310	389	1310	70.3817	NtUn3	141932453	141933374	922	-	922	0
target_00895	Nitab4.5_0009715g0030	SGNH hydrolase-type esterase domain, Lipase, GDSL	1282	1	1282	100	NtUn3	141925297	141928808	1283	-	1283	0
target_00896	Nitab4.5_0009715g0040	Proton-dependent oligopeptide transporter family, Major facilitator superfamily domain, general substrate transporter	1016	1	527	51.8701	NtUn3	141934182	141935526	535	+	535	1
target_00897	Nitab4.5_0000178g0300	Unknown	1728	1	1728	100	Nt17	192965046	192968230	1730	-	1730	0
target_00898	Nitab4.5_0000178g0290	DnaJ domain, Aldehyde oxidase/xanthine dehydrogenase, molybdopterin binding	5049	1	5049	100	Nt17	192855219	192862785	5052	-	5052	28
target_00899	Nitab4.5_0000178g0250	Alpha/beta hydrolase fold-1, Epoxide hydrolase-like	3456	1	3456	100	Nt17	192811905	192819059	3476	+	3476	16
target_00900	Nitab4.5_0000178g0320	Inorganic pyrophosphatase	1362	1	1362	100	Nt17	192828646	192831858	1368	-	1368	19
target_00901	Nitab4.5_0000178g0310	Bacterial transferase hexapeptide repeat, Trimeric LpxA-like	1310	1	1310	100	Nt17	192838701	192843407	1311	-	1311	1
target_00902	Nitab4.5_0000178g0140	Sugar/inositol transporter, General substrate transporter, Sugar transporter, conserved site, Major facilitator superfamily domain, general substrate transporter, Major facilitator superfamily domain	705	1	705	100	Nt17	192487283	192488297	705	+	705	0
target_00903	Nitab4.5_0000178g0150	Epoxide hydrolase-like, Alpha/beta hydrolase fold-1	1426	1	1426	100	Nt17	192488362	192491089	1439	+	1439	5
target_00904	Nitab4.5_0000178g0200	F-box domain, Tubby, C-terminal, Tubby, C-terminal, conserved site, Tubby C-terminal-like domain	1636	1	1636	100	Nt17	192561312	192563359	1638	+	1638	0
target_00905	Nitab4.5_0000178g0100	Zinc finger, GATA-type, Zinc finger, NHR/GATA-type	995	1	995	100	Nt17	192269723	192271040	996	+	996	0
target_00906	Nitab4.5_0000178g0110	Armadillo-type fold, Zinc finger, RING/FYVE/PHD-type, U box domain, Armadillo-like helical	2741	1	2741	100	Nt17	192311805	192315727	2759	+	2759	3
target_00907	Nitab4.5_0000178g0060	Nrap protein	2756	19	2756	99.3469	Nt17	192147397	192152352	2743	+	2743	0
target_00908			1593	144	1593	91.0232	NtUn2	155013586	155015306	1450	+	1450	0
target_00909	Nitab4.5_0000178g0040	Citron-like, Clathrin, heavy chain/VPS, 7-fold repeat, Vacuolar sorting protein 39/Transforming growth factor beta receptor-associated domain 1, Vacuolar sorting protein 39/Transforming growth factor beta receptor-associated domain 2	4215	1	4215	100	Nt17	192169801	192179150	4236	-	4236	2
target_00910	Nitab4.5_0003290g0020	Unknown	606	1	606	100	Nt03	52364930	52365574	611	-	611	1
target_00911			610	1	610	100	NtUn3	154684888	154685505	618	+	610	8
target_00912	Nitab4.5_0005660g0020	Phosphatidylinositol 3-/4-kinase, catalytic domain, Armadillo-type fold, PIK-related kinase, FATC, Protein kinase-like domain, Armadillo-like helical	3054	1	3004	98.3628	NtUn7	102581467	102596739	3027	-	3027	51
target_00913	Nitab4.5_0003382g0060	Phosphatidylinositol 3-/4-kinase, catalytic domain, Armadillo-type fold, Protein kinase-like domain, PIK-related kinase, PIK-related kinase, FATC	3180	1	3179	99.9686	NtUn8	66079298	66084271	3172	+	3172	20
target_00914			1055	340	1055	67.8673	NtUn3	154028913	154029628	716	-	716	0
target_00915	Nitab4.5_0005660g0010	Unknown	1321	1	1321	100	NtUn7	102565189	102566509	1321	+	1321	0
target_00916	Nitab4.5_0003382g0050	Unknown	6888	1	6567	95.3397	NtUn8	66070255	66078877	5718	+	5718	25
target_00917	Nitab4.5_0003382g0060	Phosphatidylinositol 3-/4-kinase, catalytic domain, Armadillo-type fold, Protein kinase-like domain, PIK-related kinase, PIK-related kinase, FATC	1638	19	1637	98.84	NtUn8	66081737	66084271	1658	+	1658	4
target_00918	Nitab4.5_0003271g0040	Alpha-ketoglutarate-dependent dioxygenase AlkB-like, Oxoglutarate/iron-dependent dioxygenase	1314	51	1314	96.1948	NtUn5	65363937	65367312	1304	+	1304	6
target_00919	Nitab4.5_0003271g0040	Alpha-ketoglutarate-dependent dioxygenase AlkB-like, Oxoglutarate/iron-dependent dioxygenase	977	1	977	100	NtUn5	65362715	65363691	977	-	977	0
target_00920	Nitab4.5_0003271g0020	G-protein beta WD-40 repeat, WD40/YVTN repeat-like-containing domain, WD40-repeat-containing domain, WD40 repeat	2032	1	2032	100	NtUn5	65283120	65289467	2035	-	2035	0
target_00921	Nitab4.5_0003271g0030	Unknown	707	1	707	100	NtUn5	65250098	65251165	707	-	707	0
target_00922	Nitab4.5_0003271g0010	Unknown	857	1	857	100	NtUn5	65196708	65198490	858	+	858	0
target_00923	Nitab4.5_0001959g0030	Six-hairpin glycosidase-like, Glycoside hydrolase, family 9, Six-hairpin glycosidase	603	49	603	92.0398	Nt03	50998190	50998744	555	-	555	0
target_00924	Nitab4.5_0001959g0030	Six-hairpin glycosidase-like, Glycoside hydrolase, family 9, Six-hairpin glycosidase	2158	1	2158	100	Nt03	50998373	51000601	2159	+	2159	29
target_00925	Nitab4.5_0001959g0020	Unknown	1235	1	960	77.7328	Nt03	51003009	51003968	960	+	960	0
target_00926	Nitab4.5_0003290g0050	Pectin lyase fold, Pectinesterase, active site, Pectinesterase, catalytic, Pectin lyase fold/virulence factor	1082	375	1082	65.4344	Nt03	52231680	52232387	708	-	708	0
target_00927	Nitab4.5_0008943g0020	3-dehydroquinate synthase AroB	2098	1	2098	100	NtUn3	137185244	137190368	2113	-	2113	1
target_00928	Nitab4.5_0008943g0010	Vacuolar protein sorting-associated protein 35, Armadillo-type fold	2990	1	2990	100	NtUn3	137136234	137148957	2995	-	2995	23
target_00929	Nitab4.5_0008943g0010	Vacuolar protein sorting-associated protein 35, Armadillo-type fold	1643	1	1643	100	NtUn3	137155538	137157486	1649	+	1649	11
target_00930	Nitab4.5_0008943g0040	Small GTPase superfamily, Rab type, Small GTPase superfamily, Ras type, Small GTPase superfamily, Rho type, Small GTP-binding protein domain, Small GTPase superfamily, P-loop containing nucleoside triphosphate hydrolase	1267	1	1267	100	NtUn3	137169728	137172034	1270	+	1270	3
target_00931	Nitab4.5_0009630g0010	Uncharacterised protein family Cys-rich	1960	1	1960	100	Nt03	48303748	48308297	1964	-	1964	0
target_00932	Nitab4.5_0004653g0010	Unknown	1362	1	1362	100	NtUn5	88072185	88074265	1362	+	1362	0
target_00933	Nitab4.5_0004653g0020	Extradiol ring-cleavage dioxygenase, class III enzyme, subunit B, Extradiol aromatic ring-opening dioxygenase, DODA type	1119	1	1119	100	NtUn5	88075875	88078812	1117	+	1117	1
target_00934	Nitab4.5_0004653g0030	Heavy metal-associated domain, HMA	680	1	680	100	NtUn5	88173667	88174520	682	-	682	0
target_00935	Nitab4.5_0006899g0040	Aspartic peptidase, Aspartic peptidase domain, Aspartic peptidase, active site	2524	1	2524	100	NtUn8	117218897	117222971	2535	+	2535	3
target_00936	Nitab4.5_0006899g0030	Aspartic peptidase, active site, Aspartic peptidase, Aspartic peptidase domain	2528	1	2528	100	NtUn8	117236368	117240162	2529	+	2529	9
target_00937	Nitab4.5_0006899g0060	NUC153	2929	1	2929	100	NtUn8	117240958	117246759	2938	+	2938	0
target_00938	Nitab4.5_0006899g0020	Haem peroxidase, Haem peroxidase, plant/fungal/bacterial, Peroxidases heam-ligand binding site, Plant peroxidase	1335	1	751	56.2547	NtUn8	117280022	117280773	752	-	750	1
target_00939	Nitab4.5_0006899g0020	Haem peroxidase, Haem peroxidase, plant/fungal/bacterial, Peroxidases heam-ligand binding site, Plant peroxidase	1343	1	762	56.7386	NtUn8	117275146	117275939	794	-	762	32
target_00940	Nitab4.5_0008552g0030	Aquaporin-like, Major intrinsic protein, Major intrinsic protein, conserved site	1207	1	1207	100	NtUn3	134615738	134618415	1222	+	1222	8
target_00941	Nitab4.5_0012341g0010	Protein kinase, ATP binding site, Legume lectin, beta chain, Mn/Ca-binding site, Concanavalin A-like lectin/glucanase, subgroup, Concanavalin A-like lectin/glucanases superfamily, Protein kinase domain, Legume lectin domain, Serine/threonine-protein kinase, active site, Serine/threonine- / dual specificity protein kinase, catalytic domain, Protein kinase-like domain	2354	1	2354	100	NtUn4	150880837	150885095	2355	+	2355	0
target_00942	Nitab4.5_0012341g0020	Isopenicillin N synthase-like, Oxoglutarate/iron-dependent dioxygenase, Non-haem dioxygenase N-terminal domain	1329	1	1329	100	NtUn4	150886896	150888730	1331	+	1331	0
target_00943	Nitab4.5_0003379g0100	Ankyrin repeat-containing domain, PGG domain	1770	1	1770	100	NtUn7	66231355	66233146	1792	+	1770	22
target_00944	Nitab4.5_0025640g0010	Exostosin-like	647	1	647	100	NtUn4	153688614	153690330	653	+	653	2
target_00945	Nitab4.5_0007745g0050	Sulfiredoxin, ParB/Sulfiredoxin	872	1	872	100	NtUn2	128403094	128405441	877	-	877	40
target_00946	Nitab4.5_0007745g0040	Nck-associated protein 1	6521	1	6521	100	NtUn2	128387467	128402303	6574	-	6574	37
target_00947	Nitab4.5_0007745g0010	Glycine cleavage H-protein, Single hybrid motif, 2-oxo acid dehydrogenase, lipoyl-binding site, Glycine cleavage H-protein, subgroup	849	1	849	100	NtUn2	128329520	128332742	851	-	851	0
target_00948	Nitab4.5_0007533g0020	Development/cell death domain	3207	1	3207	100	NtUn2	126157615	126160839	3225	-	3207	18
target_00949	Nitab4.5_0007533g0030	Ribosomal protein L30, bacterial-type, Ribosomal protein L30, ferredoxin-like fold domain	527	1	527	100	NtUn2	126182377	126182939	527	+	527	0
target_00950	Nitab4.5_0007533g0010	Pentatricopeptide repeat, Tetratricopeptide-like helical	2624	1	2624	100	NtUn2	126199858	126204939	2638	+	2638	1
target_00951	Nitab4.5_0003926g0010	Leucine rich repeat 4, Leucine-rich repeat, Leucine-rich repeat-containing N-terminal, type 2, Protein kinase domain, Protein kinase-like domain, Leucine-rich repeat, typical subtype, Concanavalin A-like lectin/glucanase, subgroup, Protein kinase, ATP binding site, Serine/threonine- / dual specificity protein kinase, catalytic domain, Serine/threonine-protein kinase, active site	3642	1	2587	71.0324	NtUn3	77275955	77278541	2587	-	2587	0
target_00952	Nitab4.5_0013428g0020	Pentatricopeptide repeat, Tetratricopeptide-like helical	2354	1	2234	94.9023	NtUn2	153127764	153129997	2234	-	2234	0
target_00953	Nitab4.5_0013428g0010	Glutathione S-transferase (GST), Thioredoxin-like fold, Glutathione S-transferase, C-terminal-like, Glutathione S-transferase, N-terminal	1121	1	1121	100	NtUn2	153122599	153123746	1148	-	1121	27
target_00954	Nitab4.5_0010115g0020	HAD-like domain, Cation-transporting P-type ATPase, P-type ATPase, phosphorylation site, Cation-transporting P-type ATPase, subfamily IV, P-type ATPase, cytoplasmic domain N, P-type ATPase, A domain	2204	1	2204	100	NtUn5	143003868	143006071	2204	-	2203	0
target_00955	Nitab4.5_0010115g0020	HAD-like domain, Cation-transporting P-type ATPase, P-type ATPase, phosphorylation site, Cation-transporting P-type ATPase, subfamily IV, P-type ATPase, cytoplasmic domain N, P-type ATPase, A domain	2455	1	2455	100	NtUn5	143000954	143003767	2456	-	2456	38
target_00956	Nitab4.5_0011431g0010	F-box domain, Leucine-rich repeat 2	1521	1	1521	100	NtUn7	147240410	147242597	1521	+	1521	0
target_00957	Nitab4.5_0005219g0070	Unknown	1089	1	1089	100	NtUn5	96766383	96768862	1089	-	1089	0
target_00958	Nitab4.5_0005219g0060	CobW/HypB/UreG domain, Urease accessory protein UreG, [NiFe]-hydrogenase/urease maturation factor, Ni2-binding GTPase, P-loop containing nucleoside triphosphate hydrolase	1061	1	1061	100	NtUn5	96763251	96765532	1068	-	1068	5
target_00959	Nitab4.5_0005219g0090	Unknown	868	1	868	100	NtUn5	96709635	96715543	880	-	880	2
target_00960	Nitab4.5_0005219g0080	F-box domain, F-box associated interaction domain, F-box associated domain, type 3	1609	1	1609	100	NtUn5	96692901	96696976	1608	+	1608	0
target_00961	Nitab4.5_0005138g0080	2',3'-cyclic-nucleotide 3'-phosphodiesterase, RNA ligase/cyclic nucleotide phosphodiesterase	888	1	888	100	NtUn4	95948222	95951811	897	+	897	0
target_00962	Nitab4.5_0005138g0010	SGNH hydrolase-type esterase domain, Lipase, GDSL	1529	1	1529	100	NtUn4	95812850	95815183	1541	+	1541	1
target_00963	Nitab4.5_0005138g0040	Ankyrin repeat-containing domain, Ankyrin repeat, Integrin-linked protein kinase, Protein kinase domain, Protein kinase-like domain, Serine/threonine-protein kinase CTR1/EDR1	2595	1	2595	100	NtUn4	95863113	95872938	2614	-	2614	2
target_00964	Nitab4.5_0005453g0010	Membrane attack complex component/perforin (MACPF) domain	1074	1	1023	95.2514	NtUn8	99259577	99262290	1030	+	1030	1
target_00965	Nitab4.5_0005453g0010	Membrane attack complex component/perforin (MACPF) domain	1076	1	694	64.4981	NtUn8	99262297	99263558	694	-	694	0
target_00966	Nitab4.5_0002185g0010	SAP domain, Rho termination factor, N-terminal	1080	1	1080	100	Nt17	184544550	184547147	1082	+	1082	15
target_00967	Nitab4.5_0002185g0060	Protein kinase, ATP binding site, Serine/threonine-protein kinase, active site, Protein kinase domain, Serine/threonine- / dual specificity protein kinase, catalytic domain, Protein kinase-like domain	2299	1	2299	100	Nt17	184344555	184349528	2364	-	2364	27
target_00968	Nitab4.5_0002185g0070	Concanavalin A-like lectin/glucanase, subgroup, Serine/threonine- / dual specificity protein kinase, catalytic domain, Leucine-rich repeat, typical subtype, Protein kinase, ATP binding site, Protein kinase-like domain, Protein kinase domain, Leucine-rich repeat-containing N-terminal, type 2, Serine/threonine-protein kinase, active site, Leucine-rich repeat	2894	1	2894	100	Nt17	184336667	184341215	2897	-	2897	7
target_00969	Nitab4.5_0006324g0020	Peptidase C1A, papain, Cysteine peptidase, asparagine active site, CRIB domain, Granulin, Peptidase C1A, papain C-terminal, Cysteine peptidase, cysteine active site, Cysteine peptidase, histidine active site, Proteinase inhibitor I29, cathepsin propeptide	1530	51	1530	96.732	NtUn3	112424926	112427512	1480	-	1480	0
target_00970	Nitab4.5_0006324g0020	Peptidase C1A, papain, Cysteine peptidase, asparagine active site, CRIB domain, Granulin, Peptidase C1A, papain C-terminal, Cysteine peptidase, cysteine active site, Cysteine peptidase, histidine active site, Proteinase inhibitor I29, cathepsin propeptide	2003	1	2003	100	NtUn3	112420207	112425494	2469	-	2469	21
target_00971	Nitab4.5_0006324g0020	Peptidase C1A, papain, Cysteine peptidase, asparagine active site, CRIB domain, Granulin, Peptidase C1A, papain C-terminal, Cysteine peptidase, cysteine active site, Cysteine peptidase, histidine active site, Proteinase inhibitor I29, cathepsin propeptide	630	1	630	100	NtUn3	112428670	112429299	630	-	630	0
target_00972	Nitab4.5_0001923g0030	Domain of unknown function DUF640	781	1	781	100	Nt03	72305185	72305964	781	-	777	1
target_00973	Nitab4.5_0007487g0010	Zinc finger, Dof-type	1352	1	1352	100	NtUn3	125362176	125363595	1352	+	1352	0
target_00974	Nitab4.5_0007487g0020	Transcription factor, SBP-box, Squamosa promoter-binding protein	602	1	602	100	NtUn3	125267232	125268780	602	-	602	0
target_00975	Nitab4.5_0008414g0030	Malectin-like carbohydrate-binding domain, Leucine rich repeat 4	2755	1	2755	100	NtUn2	133839581	133848374	2764	-	2764	2
target_00976	Nitab4.5_0008414g0050	Unknown	672	1	672	100	NtUn2	133817394	133818327	678	-	678	16
target_00977	Nitab4.5_0008414g0040	Zinc finger, RING-type, Zinc finger, C3HC4 RING-type, Zinc finger, RING/FYVE/PHD-type, Zinc finger, RING-type, conserved site	2375	1	2375	100	NtUn2	133806473	133815870	2389	-	2389	2
target_00978			499	1	499	100	NtUn6	28464982	28465480	499	-	499	0
target_00979	Nitab4.5_0009493g0040	Tetratricopeptide-like helical	2648	1	2648	100	NtUn3	140738816	140742849	2652	+	2652	0
target_00980	Nitab4.5_0006478g0020	Unknown	4324	1	4274	98.8437	NtUn3	114415995	114432181	4190	+	4190	5
target_00981	Nitab4.5_0006478g0050	Unknown	1099	1	1099	100	NtUn3	114462344	114463889	1236	-	1236	1
target_00982	Nitab4.5_0000649g0250	Chloramphenicol acetyltransferase-like domain, Transferase	1646	4	1593	96.5978	Nt17	174947039	174949903	1511	+	1511	2
target_00983	Nitab4.5_0011386g0010	Phox/Bem1p	1342	1	1342	100	NtUn1	150126969	150128310	1342	+	1342	0
target_00984	Nitab4.5_0010022g0010	Equilibrative nucleoside transporter, Major facilitator superfamily domain, general substrate transporter	2178	1	2178	100	NtUn4	143288179	143290640	2179	+	2179	25
target_00985	Nitab4.5_0008924g0030	JmjC domain, WRC	2426	1056	2426	56.5128	NtUn8	135082993	135084363	1371	-	1368	0
target_00986	Nitab4.5_0008924g0030	JmjC domain, WRC	964	12	964	98.8589	NtUn8	135080282	135081674	952	-	952	0
target_00987			937	1	937	100	NtUn3	133418081	133419017	937	-	936	0
target_00988			583	1	583	100	NtUn3	133414365	133415087	698	-	698	2
target_00989			502	1	502	100	NtUn3	133412354	133412855	502	-	502	0
target_00990	Nitab4.5_0008692g0010	Zinc finger, Dof-type	1610	1	1610	100	NtUn3	135623965	135626509	1609	+	1609	0
target_00991			916	1	916	100	NtUn7	87812014	87814772	918	+	918	0
target_00992	Nitab4.5_0004672g0020	Proteinase inhibitor I25, cystatin, Cystatin-related, plant	668	1	668	100	NtUn7	87818374	87819041	668	+	668	0
target_00993	Nitab4.5_0026203g0010	P-loop containing nucleoside triphosphate hydrolase, SMCs flexible hinge, RecF/RecN/SMC, N-terminal	2909	1	2909	100	NtUn2	154399386	154403728	2915	-	2915	26
target_00994	Nitab4.5_0004308g0020	P-loop containing nucleoside triphosphate hydrolase, SMCs flexible hinge, RecF/RecN/SMC, N-terminal	3324	1	3324	100	NtUn1	84450789	84460689	3335	-	3335	35
target_00995	Nitab4.5_0004308g0070	Ribosomal RNA large subunit methyltransferase RlmN/Cfr, Dual-specificity RNA methyltransferase RlmN, Radical SAM, Aldolase-type TIM barrel	1375	1	1375	100	NtUn1	84633952	84638584	1389	-	1389	10
target_00996	Nitab4.5_0004308g0060	Protein of unknown function DUF936, plant	1786	1	1786	100	NtUn1	84629491	84631985	1769	-	1769	15
target_00997			1175	1	1175	100	NtUn2	36946273	36948327	1175	+	1175	0
target_00998			1143	381	1143	66.7542	NtUn2	155190911	155191739	711	-	711	4
target_00999	Nitab4.5_0007744g0010	Cysteamine dioxygenase, RmlC-like jelly roll fold, RmlC-like cupin domain	1355	1	1355	100	NtUn1	129166803	129174540	1358	-	1358	0
target_01000	Nitab4.5_0007602g0040	Homeobox, conserved site, Homeobox domain, Helix-turn-helix motif, Leucine zipper, homeobox-associated, Homeodomain-like	1149	1	1149	100	NtUn3	126615434	126617760	1155	-	1155	1
target_01001	Nitab4.5_0007602g0030	Ubiquitin-conjugating enzyme/RWD-like, Ubiquitin-conjugating enzyme, E2	949	51	949	94.7313	NtUn3	126609530	126612000	916	-	916	25
target_01002	Nitab4.5_0007602g0010	DNA-binding WRKY	1747	1	1747	100	NtUn3	126597489	126600241	1748	+	1748	0
target_01003	Nitab4.5_0002298g0020	Late embryogenesis abundant protein, LEA-14	2444	1	2444	100	NtUn3	49571932	49802395	2844	-	2844	4
target_01004	Nitab4.5_0002298g0090	PDZ domain, Peptidase S1C, Trypsin-like cysteine/serine peptidase domain	2708	1	2708	100	NtUn3	49785639	49793158	2727	-	2727	29
target_01005	Nitab4.5_0002298g0040	Ribosomal protein L34Ae, Protein of unknown function DUF1666	2554	1	2554	100	NtUn3	49780620	49783956	2557	-	2557	0
target_01006-1	Nitab4.5_0002030g0030	Homeodomain-like, SANT/Myb domain, Myb domain	1372	1	1372	100	NtUn5	44161239	44163803	1375	+	1375	8
target_01006-2	Nitab4.5_0002030g0030	Homeodomain-like, SANT/Myb domain, Myb domain	1372	1	1372	100	Nt17	15343935	15346499	1375	-	1375	8
target_01007	Nitab4.5_0004484g0010	Rossmann-like alpha/beta/alpha sandwich fold, Valine-tRNA ligase, Valyl/Leucyl/Isoleucyl-tRNA synthetase, class I, anticodon-binding, Aminoacyl-tRNA synthetase, class 1a, anticodon-binding, Valyl/Leucyl/Isoleucyl-tRNA synthetase, editing domain, Aminoacyl-tRNA synthetase, class Ia, Aminoacyl-tRNA synthetase, class I, conserved site	3314	1	3314	100	Nt17	15752002	15764196	3318	+	3318	11
target_01008	Nitab4.5_0000203g0010	Rossmann-like alpha/beta/alpha sandwich fold, Valine-tRNA ligase, Aminoacyl-tRNA synthetase, class Ia, Valyl/Leucyl/Isoleucyl-tRNA synthetase, class I, anticodon-binding, Aminoacyl-tRNA synthetase, class I, conserved site, Aminoacyl-tRNA synthetase, class 1a, anticodon-binding, Valyl/Leucyl/Isoleucyl-tRNA synthetase, editing domain	2885	1	2885	100	Nt24	56445223	56451681	2879	-	2879	4
target_01009	Nitab4.5_0002699g0020	Protein of unknown function DUF569, Actin cross-linking	1193	1	1193	100	NtUn3	55873028	55875250	1199	+	1199	0
target_01010	Nitab4.5_0002699g0040	Thiamine thiazole synthase, Conserved hypothetical protein CHP00275, flavoprotein HI0933-like, FAD-dependent pyridine nucleotide-disulphide oxidoreductase	2992	1	2992	100	NtUn3	55989527	55994873	3003	-	3003	29
target_01011	Nitab4.5_0002699g0030	Band 7 protein, Stomatin	1356	1	1356	100	NtUn3	56032871	56035721	1362	-	1362	1
target_01012	Nitab4.5_0002699g0060	Porin domain, Porin, eukaryotic type, Eukaryotic porin/Tom40	1428	1	1428	100	NtUn3	56046844	56049295	1440	-	1440	1
target_01013	Nitab4.5_0002699g0070	DNA-binding HORMA, Winged helix-turn-helix DNA-binding domain	1940	1	1940	100	NtUn3	56041710	56043828	1946	-	1946	20
target_01014	Nitab4.5_0003431g0060	Metridin-like ShK toxin, Prolyl 4-hydroxylase, alpha subunit, Oxoglutarate/iron-dependent dioxygenase	1772	1	1772	100	NtUn3	69152185	69155952	1773	+	1773	8
target_01015	Nitab4.5_0003431g0070	RNA methyltransferase, RsmD	1214	1	1214	100	NtUn3	69147068	69150029	1195	-	1195	2
target_01016	Nitab4.5_0003431g0050	Protein kinase domain, Serine-threonine/tyrosine-protein kinase catalytic domain, Protein kinase-like domain, Leucine-rich repeat-containing N-terminal, type 2, Leucine-rich repeat	1915	1	1915	100	NtUn3	69140935	69142849	1915	-	1915	0
target_01017	Nitab4.5_0003431g0010	Cation efflux protein, Cation efflux protein transmembrane domain	3755	1	3755	100	NtUn3	69002170	69011431	3755	+	3755	0
target_01018	Nitab4.5_0003431g0040	Histone deacetylase interacting, Paired amphipathic helix	3725	1	3725	100	NtUn3	69016293	69022685	3728	+	3728	49
target_01019	Nitab4.5_0006834g0010	Ribonuclease H-like domain, Ribonuclease H domain, Ribonuclease H1, N-terminal	1712	1	1712	100	NtUn1	119716843	119725155	1719	-	1719	0
target_01020	Nitab4.5_0023218g0010	Lipase, class 3	2148	1	1568	72.9981	NtUn4	153625757	153627324	1568	-	1568	0
target_01021	Nitab4.5_0005517g0020	Fructose-bisphosphate aldolase, class-I, Aldolase-type TIM barrel	1377	1	1377	100	Nt05	71015482	71018007	1377	-	1377	0
target_01022			490	1	490	100	NtUn1	119753991	119754480	490	+	490	0
target_01023	Nitab4.5_0001709g0080	Zinc finger, RING-type, Zinc finger, RING/FYVE/PHD-type	1192	1	1192	100	NtUn2	38888394	38889585	1192	+	1192	0
target_01024	Nitab4.5_0001709g0090	XPG conserved site, XPG-I domain, XPG N-terminal, XPG/Rad2 endonuclease, XPG/Rad2 endonuclease, eukaryotes, 5'-3' exonuclease, C-terminal domain, Helix-hairpin-helix motif, class 2	5884	1	5884	100	NtUn2	38909350	38921098	5890	+	5890	20
target_01025	Nitab4.5_0005120g0020	Cytochrome P450, Cytochrome P450, conserved site, Cytochrome P450, E-class, group I	2184	1	2184	100	NtUn8	93847821	93850487	2193	-	2193	27
target_01026	Nitab4.5_0005120g0030	Reversibly glycosylated polypeptide family	1474	1	1474	100	NtUn8	93841038	93843047	1478	-	1478	28
target_01027	Nitab4.5_0005120g0010	tRNA (guanine(26)-N(2))-dimethyltransferase	2960	1	2960	100	NtUn8	93832700	93840120	2965	-	2965	1
target_01028	Nitab4.5_0005596g0060	Unknown	1664	1	1664	100	NtUn5	102366185	102371144	1668	-	1668	0
target_01029	Nitab4.5_0005596g0030	Unknown	539	1	539	100	NtUn5	102361682	102362628	539	-	539	0
target_01030	Nitab4.5_0005596g0050	Winged helix-turn-helix DNA-binding domain, Eukaryotic translation initiation factor 3 subunit M, Proteasome component (PCI) domain	2189	1	2189	100	NtUn5	102353084	102357710	2208	-	2208	33
target_01031	Nitab4.5_0005596g0040	Protein kinase, ATP binding site, Malectin-like carbohydrate-binding domain, Concanavalin A-like lectin/glucanase, subgroup, Protein kinase domain, Protein kinase-like domain, Serine-threonine/tyrosine-protein kinase catalytic domain	2849	1	2018	70.8319	NtUn5	102346866	102348883	2018	-	2018	0
target_01032	Nitab4.5_0005512g0030	EXS, C-terminal, Pentatricopeptide repeat, SPX, N-terminal	906	64	906	93.0464	NtUn7	100396433	100397275	843	-	842	0
target_01033	Nitab4.5_0006635g0040	Galactose mutarotase-like domain, Aldose 1-epimerase, Glycoside hydrolase-type carbohydrate-binding, subgroup, Aldose 1-/Glucose-6-phosphate 1-epimerase	6268	1	6268	100	Nt03	92199009	92219727	7525	+	7525	91
target_01034	Nitab4.5_0006635g0020	IQ motif, EF-hand binding site, Domain of unknown function DUF4005	2280	1	2280	100	Nt03	92224490	92229427	2297	+	2297	2
target_01035	Nitab4.5_0006635g0030	Ubiquitin-conjugating enzyme, E2, Ubiquitin-conjugating enzyme, active site, Ubiquitin-conjugating enzyme/RWD-like	950	1	950	100	Nt03	92238468	92247685	956	+	956	0
target_01036			718	1	718	100	Nt03	92197368	92198085	718	-	717	0
target_01037	Nitab4.5_0006635g0050	Protein kinase-like domain, Protein kinase domain, Serine-threonine/tyrosine-protein kinase catalytic domain, Concanavalin A-like lectin/glucanase, subgroup, Serine/threonine-protein kinase, active site	1977	1	1977	100	Nt03	92188526	92196385	1978	-	1978	11
target_01038	Nitab4.5_0006635g0060	Homeobox, conserved site, Helix-turn-helix motif, Homeobox domain, Homeodomain-like	1227	1	1227	100	Nt03	92162112	92164436	1349	-	1349	9
target_01039	Nitab4.5_0002265g0270	Putative S-adenosyl-L-methionine-dependent methyltransferase MidA	2439	1	2439	100	Nt03	92472201	92476269	2449	-	2449	27
target_01040	Nitab4.5_0009739g0020	Structure-specific recognition protein, SSRP1 domain, High mobility group box domain, Domain of unknown function DUF1747, Pleckstrin homology-like domain	3435	1	3435	100	NtUn8	140089736	140097374	3486	-	3486	42
target_01041			403	1	403	100	NtUn8	140062072	140062474	403	-	403	0
target_01042			2134	1	1937	90.7685	NtUn7	152877543	152879479	1937	-	1935	0
target_01043	Nitab4.5_0009739g0030	WD40-repeat-containing domain, WD40 repeat, conserved site, WD40 repeat, F-box domain, WD40/YVTN repeat-like-containing domain	2663	1	2663	100	NtUn8	140046265	140056100	2668	-	2668	0
target_01044	Nitab4.5_0009739g0050	RmlC-like cupin domain, Cysteamine dioxygenase, RmlC-like jelly roll fold	1313	1	1313	100	NtUn8	140026555	140029880	1330	-	1330	3
target_01045	Nitab4.5_0002265g0050	Domain of unknown function DUF1336	2429	1	2429	100	Nt03	92764228	92768025	2436	-	2436	0
target_01046	Nitab4.5_0002265g0180	Glycosyl transferase, family 14	1696	1	1696	100	Nt03	92551912	92555509	1673	-	1673	24
target_01047	Nitab4.5_0002265g0140	Actin cross-linking, Protein of unknown function DUF569	2476	1	2476	100	Nt03	92528501	92532155	2479	-	2479	0
target_01048	Nitab4.5_0002265g0220	Pentatricopeptide repeat, Tetratricopeptide-like helical	1210	1	1210	100	Nt03	92514817	92516026	1210	-	1210	0
target_01049	Nitab4.5_0002265g0230	Histidine phosphatase superfamily, clade-2	6313	1	6313	100	Nt03	92496085	92511950	6335	-	6335	24
target_01050	Nitab4.5_0002265g0260	Thioredoxin-like fold, Thioredoxin domain, Thioredoxin	715	1	715	100	Nt03	92493445	92494201	715	-	715	0
target_01051	Nitab4.5_0005739g0040	Zinc finger, RING-CH-type, Zinc finger, RING/FYVE/PHD-type	1377	1	1377	100	Nt06	124036788	124041646	1382	-	1382	0
target_01052	Nitab4.5_0005664g0010	Zinc finger, RING-CH-type, Zinc finger, RING/FYVE/PHD-type	769	1	769	100	Nt04	2471006	2473642	772	+	772	0
target_01053	Nitab4.5_0005206g0070	Putative S-adenosyl-L-methionine-dependent methyltransferase MidA	2966	1	2966	100	Nt06	436560	444564	2981	-	2981	18
target_01054	Nitab4.5_0005206g0060	RNA-binding domain, S1, Nucleic acid-binding, OB-fold, RNA-binding domain, S1, IF1 type, Translation initiation factor IF-1	571	1	571	100	Nt06	430516	431086	571	-	571	0
target_01055	Nitab4.5_0005206g0040	Mediator complex, subunit Med4	1297	1	1297	100	Nt06	422010	423306	1297	-	1294	0
target_01056	Nitab4.5_0003981g0060	DNA-binding HORMA, Winged helix-turn-helix DNA-binding domain	2437	1	2437	100	NtUn3	78183083	78186483	2437	+	2437	60
target_01057	Nitab4.5_0003981g0080	Alpha crystallin/Hsp20 domain, HSP20-like chaperone	653	1	653	100	NtUn3	78189969	78191178	654	+	654	0
target_01058	Nitab4.5_0003981g0050	Serine/threonine-protein kinase, active site, Protein kinase-like domain, Protein kinase domain, Protein kinase, ATP binding site, Serine/threonine- / dual specificity protein kinase, catalytic domain	604	1	604	100	NtUn3	78175915	78176522	608	-	604	4
target_01059	Nitab4.5_0003981g0040	Armadillo-type fold, Armadillo-like helical, CCAAT-binding factor	1877	1	1877	100	NtUn3	78156663	78159488	1879	-	1879	1
target_01060	Nitab4.5_0003981g0040	Armadillo-type fold, Armadillo-like helical, CCAAT-binding factor	1017	1	911	89.5772	NtUn3	78151096	78154705	939	-	939	4
target_01061	Nitab4.5_0003981g0040	Armadillo-type fold, Armadillo-like helical, CCAAT-binding factor	1491	49	1491	96.7807	NtUn3	78147279	78150950	1450	-	1450	1
target_01062	Nitab4.5_0003981g0010	Synaptojanin, N-terminal	4112	1	4112	100	NtUn3	78131483	78140827	4028	-	4028	14
target_01063	Nitab4.5_0003981g0090	Initiation factor 2B-related, Methylthioribose-1-phosphate isomerase-like, N-terminal domain	1724	1	1724	100	NtUn3	78237735	78241480	1723	+	1723	3
target_01064	Nitab4.5_0003981g0030	DnaJ domain	960	52	960	94.6875	NtUn3	78226690	78228685	910	-	910	0
target_01065	Nitab4.5_0008337g0060	Pectin lyase fold, Pectinesterase inhibitor domain, Pectinesterase, catalytic, Pectin lyase fold/virulence factor, Pectinesterase, active site	1296	1	1296	100	NtUn8	130911084	130912445	1296	+	1296	7
target_01066	Nitab4.5_0006338g0060	Pumilio RNA-binding repeat, Armadillo-type fold, Armadillo-like helical	3066	1	3066	100	Nt04	1697095	1702296	3087	+	3087	5
target_01067	Nitab4.5_0006338g0070	Ubiquitin-conjugating enzyme/RWD-like, Ubiquitin-conjugating enzyme, E2	1695	1	1695	100	Nt04	1708814	1712575	1700	+	1700	27
target_01068	Nitab4.5_0006338g0010	Unknown	713	1	713	100	Nt04	1714392	1715584	715	+	715	0
target_01069	Nitab4.5_0008337g0040	Pectinesterase inhibitor domain, Pectinesterase, active site, Pectin lyase fold/virulence factor, Pectin lyase fold, Pectinesterase, catalytic	2158	1	1382	64.0408	NtUn8	130881500	130882881	1382	-	1381	0
target_01070	Nitab4.5_0008337g0070	Pyridoxal phosphate-dependent transferase, major region, subdomain 2, Aminotransferase, class I/classII, Pyridoxal phosphate-dependent transferase, Pyridoxal phosphate-dependent transferase, major region, subdomain 1	3090	1	3090	100	NtUn8	130869086	130875387	3114	-	3114	4
target_01071	Nitab4.5_0008337g0030	Remorin, C-terminal	1889	1	1889	100	NtUn8	130827971	130831178	1891	-	1891	0
target_01072	Nitab4.5_0008337g0080	Unknown	668	1	668	100	NtUn8	130823408	130824170	668	-	668	0
target_01073	Nitab4.5_0008337g0020	Phosphatidylinositol-4-phosphate 5-kinase, core, subgroup, Phosphatidylinositol-4-phosphate 5-kinase, core, Phosphatidylinositol-4-phosphate 5-kinase, C-terminal, Zinc finger, FYVE/PHD-type, Phosphatidylinositol-4-phosphate 5-kinase, N-terminal domain, Zinc finger, RING/FYVE/PHD-type, Zinc finger, FYVE-related, FYVE zinc finger, Chaperonin Cpn60/TCP-1, GroEL-like apical domain	3795	1219	3795	67.9051	NtUn8	130817927	130821483	2580	+	2580	0
target_01074	Nitab4.5_0008337g0020	Phosphatidylinositol-4-phosphate 5-kinase, core, subgroup, Phosphatidylinositol-4-phosphate 5-kinase, core, Phosphatidylinositol-4-phosphate 5-kinase, C-terminal, Zinc finger, FYVE/PHD-type, Phosphatidylinositol-4-phosphate 5-kinase, N-terminal domain, Zinc finger, RING/FYVE/PHD-type, Zinc finger, FYVE-related, FYVE zinc finger, Chaperonin Cpn60/TCP-1, GroEL-like apical domain	1316	647	1316	50.9119	NtUn8	130812728	130813397	670	-	670	0
target_01075	Nitab4.5_0006338g0050	Amine oxidase, Phytoene desaturase	687	1	687	100	Nt04	1823435	1824466	687	+	687	4
target_01076	Nitab4.5_0006338g0040	Lipase, class 3	4680	1	4680	100	Nt04	1812357	1823097	4601	+	4601	24
target_01077	Nitab4.5_0006338g0100	Protein kinase domain, Protein kinase-like domain, Leucine-rich repeat-containing N-terminal, type 2, Protein kinase, ATP binding site, Concanavalin A-like lectin/glucanase, subgroup, Serine-threonine/tyrosine-protein kinase catalytic domain	3821	1	3821	100	Nt04	1786812	1793602	3709	-	3709	40
target_01078	Nitab4.5_0006338g0080	ATPase, AAA-type, core, ATPase, AAA-type, conserved site, AAA+ ATPase domain, 26S proteasome subunit P45, P-loop containing nucleoside triphosphate hydrolase	2074	1	2074	100	Nt04	1780542	1785358	2187	-	2187	0
target_01079	Nitab4.5_0006338g0030	GDP-fucose protein O-fucosyltransferase	1956	278	1956	85.8384	Nt04	1772859	1774537	1679	-	1679	0
target_01080	Nitab4.5_0006338g0020	Nuclease associated modular domain 3	2471	1	2471	100	Nt04	1765694	1771036	2480	-	2480	19
target_01081	Nitab4.5_0001691g0040	Leucine rich repeat 4, Serine/threonine-protein kinase, active site, Leucine-rich repeat, Leucine-rich repeat-containing N-terminal, type 2, Protein kinase domain, Serine/threonine- / dual specificity protein kinase, catalytic domain, Protein kinase, ATP binding site, Calcium/proton exchanger CAX, Protein kinase-like domain, Leucine-rich repeat, typical subtype, Calcium/proton exchanger, Concanav…	2721	1	2611	95.9574	Nt04	1878727	1884936	2628	-	2628	11
target_01082	Nitab4.5_0001691g0010	Glucose-methanol-choline oxidoreductase, N-terminal, Glucose-methanol-choline oxidoreductase, Glucose-methanol-choline oxidoreductase, C-terminal	1940	1	1940	100	Nt04	1919628	1921566	1940	-	1939	1
target_01083	Nitab4.5_0001691g0030	Zinc finger, RanBP2-type, WLM	1357	1	1357	100	Nt04	1910975	1912963	1362	-	1362	28
target_01084	Nitab4.5_0001691g0060	Periplasmic binding protein-like I, Ionotropic glutamate receptor, plant, Ionotropic glutamate receptor, Extracellular ligand-binding receptor, Extracellular solute-binding protein, family 3	3365	1	3365	100	Nt04	1970857	1974222	3366	+	3364	1
target_01085	Nitab4.5_0001691g0060	Periplasmic binding protein-like I, Ionotropic glutamate receptor, plant, Ionotropic glutamate receptor, Extracellular ligand-binding receptor, Extracellular solute-binding protein, family 3	3518	1	3518	100	Nt04	1975580	1979110	3531	+	3517	13
target_01086	Nitab4.5_0002593g0060	Myc-type, basic helix-loop-helix (bHLH) domain	1648	1	1648	100	Nt10	113588170	113592331	1657	+	1657	18
target_01087	Nitab4.5_0002593g0010	Domain of unknown function DUF3420, BTB/POZ, BTB/POZ fold, Ankyrin repeat-containing domain, BTB/POZ-like, NPR1/NIM1-like, C-terminal, Ankyrin repeat	2167	1	2167	100	Nt10	113366314	113370797	2170	+	2170	0
target_01088	Nitab4.5_0002593g0050	Nucleosome assembly protein (NAP)	2408	1	2408	100	Nt10	113483721	113488282	2392	+	2392	21
target_01089			1024	28	1007	95.7031	NtUn8	153017054	153018033	980	-	979	0
target_01090			752	6	712	94.016	NtUn1	156132917	156133660	707	-	707	0
target_01091	Nitab4.5_0010557g0010	Unknown	1117	1	1117	100	NtUn7	144289704	144292585	1122	+	1122	10
target_01092	Nitab4.5_0009641g0080	Methyltransferase type 12, Methyltransferase-like	1808	1	1808	100	Nt04	3509473	3514669	1819	-	1819	6
target_01093	Nitab4.5_0009641g0040	Protein phosphatase 2C (PP2C)-like domain, Protein phosphatase 2C, Protein phosphatase 2C, manganese/magnesium aspartate binding site	1876	1	1876	100	Nt04	3500638	3504281	1878	-	1878	0
target_01094	Nitab4.5_0009641g0070	E3 binding, Chloramphenicol acetyltransferase-like domain, 2-oxo acid dehydrogenase, lipoyl-binding site, Single hybrid motif, Dihydrolipoyllysine-residue acetyltransferase component of pyruvate dehydrogenase complex, Biotin/lipoyl attachment, 2-oxoacid dehydrogenase acyltransferase, catalytic domain	3451	1	3451	100	Nt04	3520561	3526498	3434	+	3434	23
target_01095	Nitab4.5_0007622g0050	P-type ATPase, cytoplasmic domain N, HAD-like domain, P-type ATPase, A domain, P-type ATPase, phosphorylation site, Cation-transporting P-type ATPase, Cation-transporting P-type ATPase, subfamily IV	5616	1	5616	100	NtUn6	125370975	125382717	5626	+	5626	0
target_01096	Nitab4.5_0007622g0010	IQ motif, EF-hand binding site	1704	1	1704	100	NtUn6	125405208	125408015	1708	+	1708	0
target_01097	Nitab4.5_0004364g0030	Protein kinase domain, Serine-threonine/tyrosine-protein kinase catalytic domain, Concanavalin A-like lectin/glucanase, subgroup, Tyrosine-protein kinase, active site, Rossmann-like alpha/beta/alpha sandwich fold, Protein kinase-like domain	3083	1	3083	100	Nt04	4465455	4469701	3100	-	3100	30
target_01098			1088	1	608	55.8824	NtUn7	152070485	152072043	610	-	610	0
target_01099	Nitab4.5_0004809g0030	Domain of unknown function DUF1985	2053	1	2053	100	NtUn4	91070357	91073380	2053	-	2053	8
target_01100	Nitab4.5_0005281g0050	Protein kinase domain, Concanavalin A-like lectin/glucanase, subgroup, Protein kinase-like domain, Rossmann-like alpha/beta/alpha sandwich fold, Tyrosine-protein kinase, active site, Serine-threonine/tyrosine-protein kinase catalytic domain	3087	1	3087	100	Nt06	129867852	129872041	3097	-	3097	28
target_01101			873	458	873	47.6518	NtUn7	153341849	153342263	416	+	415	1
target_01102	Nitab4.5_0007429g0020	Ribonuclease III domain	1549	1	1549	100	NtUn8	122719370	122747105	1569	-	1569	6
target_01103	Nitab4.5_0007429g0050	Cytochrome P450, Cytochrome P450, E-class, group I, Cytochrome P450, conserved site	2273	1	2273	100	NtUn8	122688109	122693407	2297	+	2297	5
target_01104	Nitab4.5_0007429g0040	Unknown	950	1	950	100	NtUn8	122703606	122707085	950	+	950	4
target_01105	Nitab4.5_0005281g0020	Helicase, superfamily 1/2, ATP-binding domain, P-loop containing nucleoside triphosphate hydrolase, RNA helicase, ATP-dependent, DEAD-box, conserved site, DNA/RNA helicase, DEAD/DEAH box type, N-terminal	2014	1	2014	100	Nt06	129792270	129794740	2016	+	2016	0
target_01106	Nitab4.5_0005281g0020	Helicase, superfamily 1/2, ATP-binding domain, P-loop containing nucleoside triphosphate hydrolase, RNA helicase, ATP-dependent, DEAD-box, conserved site, DNA/RNA helicase, DEAD/DEAH box type, N-terminal	1468	1	1468	100	Nt06	129798556	129804952	1468	+	1468	35
target_01107	Nitab4.5_0005281g0030	Thioredoxin domain, Thioredoxin-like fold, Thioredoxin, Thioredoxin, conserved site	1012	1	1012	100	Nt06	129807073	129811546	1024	+	1024	4
target_01108	Nitab4.5_0005281g0030	Thioredoxin domain, Thioredoxin-like fold, Thioredoxin, Thioredoxin, conserved site	2674	1	2674	100	Nt06	129812303	129816480	2679	+	2679	1
target_01109-1			1033	1	1033	100	NtUn4	154007494	154008526	1033	-	1032	0
target_01109-2			1033	1	1033	100	Nt17	130272219	130273251	1033	-	1032	0
target_01110	Nitab4.5_0005062g0030	Unknown	773	1	773	100	Nt17	130247928	130249067	773	-	773	0
target_01111	Nitab4.5_0006512g0020	Unknown	2780	1	2780	100	Nt05	69638165	69646508	2787	-	2787	8
target_01112	Nitab4.5_0001315g0300	Kinesin-like protein, Kinesin, motor domain, Kinesin, motor region, conserved site, P-loop containing nucleoside triphosphate hydrolase	3248	1	3248	100	Nt04	6168783	6174089	3255	+	3255	32
target_01113	Nitab4.5_0001315g0260	Haem peroxidase, plant/fungal/bacterial, Plant peroxidase, Haem peroxidase, Peroxidase, active site	770	1	770	100	Nt04	6177790	6178563	774	+	770	4
target_01114	Nitab4.5_0001315g0200	Unknown	772	1	772	100	Nt04	6178947	6179718	772	+	772	0
target_01115	Nitab4.5_0001315g0220	Phox-associated domain, Phox homologous domain, Sorting nexin, C-terminal, PX-associated, sorting nexin 13	4775	1	4775	100	Nt04	6184311	6192810	3936	+	3936	31
target_01116	Nitab4.5_0001315g0280	Concanavalin A-like lectin/glucanase, subgroup, Protein kinase, ATP binding site, Serine/threonine-protein kinase, active site, Protein kinase-like domain, Protein kinase domain, Serine/threonine- / dual specificity protein kinase, catalytic domain	2675	1	2675	100	Nt04	6214591	6221670	2680	+	2680	8
target_01117	Nitab4.5_0001315g0270	Ran GTPase, Small GTPase superfamily, Ras type, Small GTPase superfamily, Small GTP-binding protein domain, Small GTPase superfamily, Rho type, P-loop containing nucleoside triphosphate hydrolase, Small GTPase superfamily, Rab type	1300	1	1300	100	Nt04	6222956	6226500	1306	+	1306	27
target_01118	Nitab4.5_0001315g0320	Transmembrane protein TauE like	2581	1	2581	100	Nt04	6250477	6254307	2585	+	2585	30
target_01119	Nitab4.5_0001315g0230	Thioredoxin-like fold, Thioredoxin domain	2739	1	2739	100	Nt04	6255543	6262352	2754	+	2754	3
target_01120	Nitab4.5_0001315g0140	NAD(P)-binding domain, D-isomer specific 2-hydroxyacid dehydrogenase, NAD-binding, D-isomer specific 2-hydroxyacid dehydrogenase, catalytic domain	3511	1	3511	100	Nt04	6264735	6292929	3519	+	3519	0
target_01121	Nitab4.5_0001315g0130	Photosystem I PsaH, reaction centre subunit VI, Signal peptide, camelysin	738	1	738	100	Nt04	6318401	6319681	738	+	738	3
target_01122	Nitab4.5_0001315g0150	Haem peroxidase, plant/fungal/bacterial, Haem peroxidase, Plant peroxidase	577	1	577	100	Nt04	6324790	6325366	577	+	577	0
target_01123	Nitab4.5_0001315g0160	Homeobox, conserved site, START domain, Homeodomain-like, Homeobox domain	2995	1	2995	100	Nt04	6327989	6335415	3008	+	3008	1
target_01124	Nitab4.5_0001315g0120	Uncharacterised protein family Cys-rich, Cytochrome C biogenesis protein CcmH	930	1	930	100	Nt04	6434216	6436560	931	+	931	0
target_01125	Nitab4.5_0001315g0080	Bromo adjacent homology (BAH) domain, Transcription elongation factor S-II, central domain, Transcription elongation factor S-IIM	2786	1	2786	100	Nt04	6437379	6444331	2791	+	2791	10
target_01126	Nitab4.5_0001315g0010	Major facilitator superfamily domain, general substrate transporter, Proton-dependent oligopeptide transporter family, PTR2 family proton/oligopeptide symporter, conserved site	528	52	528	90.3409	Nt04	6585574	6586050	477	+	477	0
target_01127	Nitab4.5_0001315g0010	Major facilitator superfamily domain, general substrate transporter, Proton-dependent oligopeptide transporter family, PTR2 family proton/oligopeptide symporter, conserved site	1543	1	1543	100	Nt04	6581464	6583006	1543	-	1543	0
target_01128	Nitab4.5_0001315g0060	AMP-dependent synthetase/ligase, AMP-binding, AMP-binding, conserved site, AMP-binding enzyme C-terminal domain	2519	1	2519	100	Nt04	6546122	6551995	2529	-	2529	8
target_01129	Nitab4.5_0001315g0070	Uncharacterised protein family Cys-rich	917	1	917	100	Nt04	6543383	6544709	918	-	918	0
target_01130			572	1	572	100	Nt04	6530398	6530969	572	-	572	0
target_01131	Nitab4.5_0001599g0030	WD40 repeat, DENN domain, WD40-repeat-containing domain, uDENN domain, dDENN domain, WD40/YVTN repeat-like-containing domain, WD40 repeat, conserved site, G-protein beta WD-40 repeat	3720	1	3720	100	Nt06	131614699	131628919	3524	-	3524	42
target_01132	Nitab4.5_0001599g0080	Adaptor protein ClpS, core, Ribosomal protein L7/L12, C-terminal/adaptor protein ClpS-like, ATP-dependent Clp protease adaptor protein ClpS	780	1	780	100	Nt06	131481371	131485824	788	-	788	2
target_01133	Nitab4.5_0001599g0180	DENND6	2304	1	2304	100	Nt06	131278003	131285454	2317	+	2317	0
target_01134	Nitab4.5_0001599g0170	Homeodomain-like, Myb-like domain, SANT/Myb domain	1076	1	1076	100	Nt06	131290846	131292465	1076	+	1076	0
target_01135	Nitab4.5_0001599g0120	Histone deacetylase domain, Histone deacetylase superfamily, Zinc finger, RanBP2-type	3524	1	3524	100	Nt06	131294178	131303915	3025	+	3025	14
target_01136	Nitab4.5_0001599g0140	Unknown	530	1	530	100	Nt06	131313913	131315184	532	+	532	0
target_01137	Nitab4.5_0001599g0130	Partial AB-hydrolase lipase domain	2097	1	2097	100	Nt06	131319394	131322845	2097	+	2097	8
target_01138	Nitab4.5_0001599g0100	Endonuclease/exonuclease/phosphatase	2771	191	2771	93.1433	Nt06	131429194	131433311	2592	+	2592	48
target_01139			1729	215	829	35.5697	NtUn1	150537069	150537684	616	-	578	1
target_01140			656	1	656	100	NtUn5	153937995	153938741	656	+	656	0
target_01141	Nitab4.5_0003716g0120	Transcription factor TFIIE, alpha subunit, TFIIEalpha/SarR/Rpc3 HTH domain, Zinc finger, RING/FYVE/PHD-type, Transcription factor TFE/TFIIEalpha HTH domain, Winged helix-turn-helix DNA-binding domain	1290	1	1289	99.9225	Nt06	131096381	131099963	1294	+	1294	2
target_01142	Nitab4.5_0003716g0120	Transcription factor TFIIE, alpha subunit, TFIIEalpha/SarR/Rpc3 HTH domain, Zinc finger, RING/FYVE/PHD-type, Transcription factor TFE/TFIIEalpha HTH domain, Winged helix-turn-helix DNA-binding domain	1556	1	1505	96.7224	Nt06	131099901	131105982	1509	-	1509	1
target_01143	Nitab4.5_0001599g0210	Peptidase M1, membrane alanine aminopeptidase, N-terminal, Armadillo-type fold	1700	1	1700	100	Nt06	131170804	131172503	1700	-	1699	0
target_01144	Nitab4.5_0001599g0210	Peptidase M1, membrane alanine aminopeptidase, N-terminal, Armadillo-type fold	5374	1	5374	100	Nt06	131155754	131170635	5408	-	5408	32
target_01145	Nitab4.5_0003716g0010	Zinc finger, C3HC-like	2707	1	2707	100	Nt06	130891132	130896390	2723	+	2723	18
target_01146	Nitab4.5_0003716g0040	Cyclophilin-like peptidyl-prolyl cis-trans isomerase domain	1199	1	1199	100	Nt06	130896731	130898101	1199	+	1199	0
target_01147	Nitab4.5_0003716g0020	FFD box, Like-Sm (LSM) domain, TFG box, Lsm14 N-terminal, FDF domain, DFDF domain	2889	1	2889	100	Nt06	130911652	130918690	2893	+	2893	1
target_01148	Nitab4.5_0003716g0100	Rossmann-like alpha/beta/alpha sandwich fold, UspA	1018	1	1018	100	Nt06	130935069	130944057	1023	-	1023	16
target_01149	Nitab4.5_0003716g0090	Zinc finger, BED-type predicted, Domain of unknown function DUF4413, HAT dimerisation domain, C-terminal, Ribonuclease H-like domain	2588	1	2588	100	Nt06	130965513	130969519	2595	+	2595	1
target_01150-1	Nitab4.5_0000974g0070	Unknown	731	1	731	100	NtUn3	24063783	24064545	733	+	733	0
target_01150-2	Nitab4.5_0000974g0070	Unknown	731	1	731	100	Nt04	10272186	10272948	733	+	733	0
target_01151-1	Nitab4.5_0000974g0070	Unknown	1424	1	1424	100	NtUn3	24070465	24073296	1424	+	1424	2
target_01151-2	Nitab4.5_0000974g0070	Unknown	1424	1	1424	100	Nt04	10278868	10281699	1424	+	1424	2
target_01152-1	Nitab4.5_0000974g0080	Phenylalanyl-tRNA synthetase, Aminoacyl-tRNA synthetase, class II, Phenylalanyl-tRNA synthetase, class IIc, alpha subunit	3174	1	3174	100	NtUn3	24074244	24081906	3152	+	3152	54
target_01152-2	Nitab4.5_0000974g0080	Phenylalanyl-tRNA synthetase, Aminoacyl-tRNA synthetase, class II, Phenylalanyl-tRNA synthetase, class IIc, alpha subunit	3174	1	3174	100	Nt04	10282647	10290309	3152	+	3152	54
target_01153	Nitab4.5_0002450g0070	Zinc finger, PHD-type, conserved site, Zinc finger, RING-type, Nucleotide-binding, alpha-beta plait, Zinc finger, RING/FYVE/PHD-type, Zinc finger, PHD-finger	1891	1	1013	53.5695	Nt04	18183737	18184749	1013	+	1013	0
target_01154	Nitab4.5_0002450g0120	Peptidase M16 domain, Peptidase M16, C-terminal domain, Metalloenzyme, LuxS/M16 peptidase-like	5183	441	5183	91.5107	Nt04	18200611	18211467	4772	-	4772	18
target_01155	Nitab4.5_0002450g0150	NUDIX hydrolase domain-like, NUDIX hydrolase domain, NUDIX hydrolase, conserved site	1290	1	1104	85.5814	Nt04	18241416	18242521	1106	-	1104	2
target_01156	Nitab4.5_0002450g0080	Unknown	745	1	745	100	Nt04	18230074	18230938	747	-	747	0
target_01157	Nitab4.5_0002450g0160	High mobility group box domain, Zinc-finger domain of monoamine-oxidase A repressor R1	717	1	717	100	Nt04	18246920	18247636	717	+	717	0
target_01158	Nitab4.5_0002450g0160	High mobility group box domain, Zinc-finger domain of monoamine-oxidase A repressor R1	755	1	755	100	Nt04	18253950	18254705	756	+	755	1
target_01159	Nitab4.5_0006648g0030	Tetraspanin/Peripherin	2463	1	2463	100	NtUn7	114576775	114580608	2596	+	2596	10
target_01160	Nitab4.5_0002322g0100	Ribosomal protein L3, bacterial/organelle-type, Ribosomal protein L3, Ribosomal protein L3, conserved site, Translation protein, beta-barrel domain	1385	1	1385	100	Nt04	15185158	15189119	1342	-	1342	1
target_01161	Nitab4.5_0002322g0110	Major facilitator superfamily domain, general substrate transporter, Nodulin-like	1966	1	1966	100	Nt04	15178820	15182529	1943	+	1943	24
target_01162	Nitab4.5_0006648g0010	Nodulin-like, Major facilitator superfamily domain, general substrate transporter	1274	51	852	62.9513	NtUn7	114671381	114672182	802	-	802	0
target_01163	Nitab4.5_0006648g0020	Unknown	709	1	709	100	NtUn7	114665189	114665897	709	-	709	0
target_01164	Nitab4.5_0011429g0030	Sterile alpha motif/pointed domain	864	1	864	100	NtUn6	147612255	147616285	865	-	865	0
target_01165	Nitab4.5_0011429g0010	Proline-tRNA ligase, class IIa, archaeal-type, Proline-tRNA ligase, class II, C-terminal, Anticodon-binding, Proline-tRNA ligase, class IIa, Aminoacyl-tRNA synthetase, class II, Prolyl-tRNA synthetase, class II, Aminoacyl-tRNA synthetase, class II (G/ H/ P/ S), conserved domain	1944	1	1944	100	NtUn6	147604207	147609711	1851	-	1851	24
target_01166	Nitab4.5_0001017g0010	CTLH, C-terminal LisH motif, Topless family, WD40-repeat-containing domain, WD40 repeat, LisH dimerisation motif, WD40/YVTN repeat-like-containing domain, WD40 repeat, conserved site	4009	1	4009	100	NtUn2	24771726	24776638	4011	+	4011	66
target_01167	Nitab4.5_0002322g0070	Topless family, WD40 repeat, WD40 repeat, conserved site, LisH dimerisation motif, WD40-repeat-containing domain, WD40/YVTN repeat-like-containing domain, CTLH, C-terminal LisH motif	1476	642	1476	56.5718	Nt04	15312272	15313608	827	+	827	4
target_01168	Nitab4.5_0001017g0020	Leucine-rich repeat, cysteine-containing subtype, Leucine rich repeat 4	2377	1	2375	99.9159	NtUn2	24784553	24793779	2395	+	2395	35
target_01169	Nitab4.5_0001017g0020	Leucine-rich repeat, cysteine-containing subtype, Leucine rich repeat 4	949	1	949	100	NtUn2	24794252	24795222	971	+	949	22
target_01170	Nitab4.5_0010806g0020	FAR1 DNA binding domain, Zinc finger, SWIM-type, Zinc finger, PMZ-type	2326	660	2326	71.6681	NtUn4	146841720	146843386	1667	-	1663	0
target_01171	Nitab4.5_0010806g0010	DNA glycosylase/AP lyase, DNA glycosylase/AP lyase, catalytic domain, Ribosomal protein S13-like, H2TH, DNA glycosylase/AP lyase, H2TH DNA-binding	2536	1	2536	100	NtUn4	146800065	146805112	2542	+	2542	0
target_01172			842	1	831	98.6936	NtUn3	155013901	155014787	837	-	837	1
target_01173	Nitab4.5_0005546g0010	Signal transduction histidine kinase, phosphotransfer (Hpt) domain	942	1	942	100	Nt04	19522096	19523334	950	+	950	0
target_01174	Nitab4.5_0025073g0010	Blue (type 1) copper domain, Plastocyanin-like, Cupredoxin	749	1	749	100	NtUn6	152613927	152614696	770	-	749	21
target_01175	Nitab4.5_0002257g0150	Transcription factor, TCP, Transcription factor TCP subgroup	1068	1	1068	100	Nt04	20836941	20838008	1068	+	1068	0
target_01176			1870	1	1870	100	Nt04	20820242	20822111	1870	-	1870	0
target_01177	Nitab4.5_0002257g0140	Unknown	1807	1	1807	100	Nt04	20807199	20813249	1814	-	1814	3
target_01178	Nitab4.5_0002257g0120	Myc-type, basic helix-loop-helix (bHLH) domain	1126	1	1126	100	Nt04	20801096	20803601	1132	-	1132	0
target_01179	Nitab4.5_0002257g0130	TB2/DP1/HVA22-related protein	1021	1	1021	100	Nt04	20785022	20787316	1025	+	1025	0
target_01180	Nitab4.5_0002257g0100	FYVE zinc finger, Zinc finger, FYVE-related, Zinc finger, FYVE/PHD-type, Regulator of chromosome condensation, RCC1, Pleckstrin homology domain, Zinc finger, RING/FYVE/PHD-type, Regulator of chromosome condensation 1/beta-lactamase-inhibitor protein II, Pleckstrin homology-like domain	1660	1	1660	100	Nt04	20759408	20763303	1666	-	1666	1
target_01181	Nitab4.5_0002257g0080	EB1, C-terminal, Microtubule-associated protein RP/EB, Calponin homology domain	1829	1	1829	100	Nt04	20750861	20756824	1832	-	1832	1
target_01182	Nitab4.5_0002257g0110	Quinonprotein alcohol dehydrogenase-like superfamily, WD40 repeat, conserved site, WD40 repeat, WD40/YVTN repeat-like-containing domain, Small-subunit processome, Utp12	3002	1	3002	100	Nt04	20723929	20731783	3011	-	3011	0
target_01183	Nitab4.5_0002257g0070	Unknown	738	1	738	100	Nt04	20706864	20707600	738	-	737	1
target_01184	Nitab4.5_0002257g0050	Zinc finger, CCCH-type	1201	1	1201	100	Nt04	20703470	20705955	1204	-	1204	0
target_01185	Nitab4.5_0002257g0010	Asp/Glu racemase, Aspartate racemase, Asp/Glu/hydantoin racemase	1190	382	1190	67.9832	Nt04	20697200	20698008	809	-	809	0
target_01186	Nitab4.5_0002257g0160	Oxoglutarate/iron-dependent dioxygenase, Isopenicillin N synthase-like, Non-haem dioxygenase N-terminal domain	1240	457	1240	63.2258	Nt04	20866906	20867689	784	-	784	0
target_01187	Nitab4.5_0000842g0030	Gamma-tubulin complex component protein	1773	1	1773	100	Nt04	20989223	20992195	1775	-	1775	60
target_01188	Nitab4.5_0000842g0030	Gamma-tubulin complex component protein	1146	1	1146	100	Nt04	20985284	20986866	1156	+	1156	7
target_01189	Nitab4.5_0000842g0010	Glycoside hydrolase, family 19, catalytic, Chitin-binding, type 1, Glycoside hydrolase, family 19, Lysozyme-like domain, Chitin-binding, type 1, conserved site	680	1	680	100	Nt04	20967634	20968555	681	-	681	0
target_01190	Nitab4.5_0000842g0020	Oxoglutarate/iron-dependent dioxygenase, Non-haem dioxygenase N-terminal domain, Isopenicillin N synthase-like	818	1	818	100	Nt04	20965666	20966910	819	-	819	0
target_01191	Nitab4.5_0006812g0030	TMS membrane protein/tumour differentially expressed protein	2419	1	2419	100	NtUn4	117949966	117955598	2431	+	2431	0
target_01192	Nitab4.5_0006812g0010	Plant disease resistance response protein	947	1	947	100	NtUn4	117957083	117958390	946	+	946	0
target_01193	Nitab4.5_0006812g0020	Glycosyl transferase, family 14	529	1	529	100	NtUn4	117978451	117978979	529	+	529	0
target_01194	Nitab4.5_0006812g0050	Uncharacterised protein family UPF0016	2061	1	2061	100	NtUn4	117980221	117988715	2089	+	2089	9
target_01195	Nitab4.5_0001211g0120	Serine/threonine-protein kinase, active site, Protein kinase-like domain, Serine/threonine- / dual specificity protein kinase, catalytic domain, Protein kinase, ATP binding site, Protein kinase domain	1656	1	1656	100	NtUn7	27100244	27103823	1657	+	1657	0
target_01196	Nitab4.5_0001211g0110	Protein of unknown function DUF538	837	1	837	100	NtUn7	27026911	27029857	847	+	847	0
target_01197	Nitab4.5_0001211g0130	Nucleic acid-binding, OB-fold, Translation elongation factor, IF5A, hypusine site, Translation elongation factor IF5A, Translation protein SH3-like domain, Ribosomal protein L2 domain 2, Translation elongation factor, IF5A C-terminal	956	1	956	100	NtUn7	27033994	27035913	965	+	965	2
target_01198	Nitab4.5_0004284g0070	Helicase, C-terminal, Helicase, superfamily 1/2, ATP-binding domain, Helicase-associated domain, P-loop containing nucleoside triphosphate hydrolase, PWI domain, DNA/RNA helicase, ATP-dependent, DEAH-box type, conserved site, Domain of unknown function DUF1605	2398	1	2360	98.4153	NtUn8	80997937	81004250	2363	-	2363	26
target_01199	Nitab4.5_0004284g0080	SEC-C motif	1182	1	1182	100	NtUn8	80980121	80982535	1193	+	1193	0
target_01200	Nitab4.5_0004284g0070	Helicase, C-terminal, Helicase, superfamily 1/2, ATP-binding domain, Helicase-associated domain, P-loop containing nucleoside triphosphate hydrolase, PWI domain, DNA/RNA helicase, ATP-dependent, DEAH-box type, conserved site, Domain of unknown function DUF1605	3479	1	3476	99.9138	NtUn8	80983817	80997815	3480	+	3480	30
target_01201	Nitab4.5_0004284g0040	Ribosomal protein S19e, Winged helix-turn-helix DNA-binding domain, Ribosomal protein S19e, conserved site	832	1	832	100	NtUn8	80950864	80952688	836	+	836	2
target_01202	Nitab4.5_0004284g0030	Diacylglycerol kinase, catalytic domain, Diacylglycerol kinase, accessory domain, Protein kinase C-like, phorbol ester/diacylglycerol binding, ATP-NAD kinase-like domain	2914	1	2914	100	NtUn8	80957939	80962244	3008	+	3008	28
target_01203	Nitab4.5_0004284g0010	UDP-glucose/GDP-mannose dehydrogenase, UDP-glucose/GDP-mannose dehydrogenase, C-terminal, UDP-glucose 6-dehydrogenase, eukaryotic type, 6-phosphogluconate dehydrogenase, C-terminal-like, UDP-glucose/GDP-mannose dehydrogenase, dimerisation, NAD(P)-binding domain, UDP-glucose/GDP-mannose dehydrogenase, N-terminal	1543	1	1543	100	NtUn8	80975308	80976850	1543	+	1541	0
target_01204	Nitab4.5_0004284g0020	UDP-glucuronosyl/UDP-glucosyltransferase	1352	1	1302	96.3018	NtUn8	80930391	80931926	1302	+	1302	0
target_01205	Nitab4.5_0004284g0060	Leucine-rich repeat, Leucine-rich repeat, typical subtype, Leucine rich repeat 4	1660	1	1660	100	NtUn8	80924558	80927795	1677	-	1677	3
target_01206-1	Nitab4.5_0000646g0310	Pentatricopeptide repeat, Folate receptor-like	1204	1	1204	100	NtUn6	14799729	14800932	1204	+	1202	0
target_01206-2	Nitab4.5_0000646g0310	Pentatricopeptide repeat, Folate receptor-like	1204	1	1204	100	Nt22	38197011	38198214	1204	+	1202	0
target_01207-1	Nitab4.5_0000646g0290	Unknown	903	1	903	100	NtUn6	14804179	14809615	909	+	909	0
target_01207-2	Nitab4.5_0000646g0290	Unknown	903	1	903	100	Nt22	38201461	38206897	909	+	909	0
target_01208-1	Nitab4.5_0000646g0330	Zinc finger, RING-type, Zinc finger, RING/FYVE/PHD-type	1420	1	1420	100	NtUn6	14827428	14828847	1420	+	1420	0
target_01208-2	Nitab4.5_0000646g0330	Zinc finger, RING-type, Zinc finger, RING/FYVE/PHD-type	1420	1	1420	100	Nt22	38224710	38226129	1420	+	1420	0
target_01209-1	Nitab4.5_0000646g0340	WD40 repeat, conserved site, WD40 repeat, Protein of unknown function DUF3639, WD40-repeat-containing domain, WD40/YVTN repeat-like-containing domain	4223	1	4223	100	NtUn6	14829926	14836870	4225	+	4225	28
target_01209-2	Nitab4.5_0000646g0340	WD40 repeat, conserved site, WD40 repeat, Protein of unknown function DUF3639, WD40-repeat-containing domain, WD40/YVTN repeat-like-containing domain	4223	1	4223	100	Nt22	38227208	38234152	4225	+	4225	28
target_01210-1	Nitab4.5_0000646g0190	Serine/threonine-protein kinase, active site, Protein kinase domain, Protein kinase-like domain, Serine/threonine- / dual specificity protein kinase, catalytic domain	1629	1	1629	100	NtUn6	14476978	14483725	1634	-	1634	23
target_01210-2	Nitab4.5_0000646g0190	Serine/threonine-protein kinase, active site, Protein kinase domain, Protein kinase-like domain, Serine/threonine- / dual specificity protein kinase, catalytic domain	1629	1	1629	100	Nt22	37874260	37881007	1634	-	1634	23
target_01211-1	Nitab4.5_0000646g0090	TRAM/LAG1/CLN8 homology domain, Longevity assurance, LAG1/LAC1	1501	14	1501	99.1339	NtUn6	14472531	14474732	1500	-	1500	14
target_01211-2	Nitab4.5_0000646g0090	TRAM/LAG1/CLN8 homology domain, Longevity assurance, LAG1/LAC1	1501	14	1501	99.1339	Nt22	37869813	37872014	1500	-	1500	14
target_01212-1	Nitab4.5_0000646g0220	AMP-binding enzyme C-terminal domain, AMP-binding, conserved site, AMP-dependent synthetase/ligase	2528	1	2528	100	NtUn6	14579190	14586051	2532	-	2532	0
target_01212-2	Nitab4.5_0000646g0220	AMP-binding enzyme C-terminal domain, AMP-binding, conserved site, AMP-dependent synthetase/ligase	2528	1	2528	100	Nt22	37976472	37983333	2532	-	2532	0
target_01213-1	Nitab4.5_0000646g0170	Protein of unknown function DUF3353	1259	1	1259	100	NtUn6	14572850	14576604	1262	-	1262	7
target_01213-2	Nitab4.5_0000646g0170	Protein of unknown function DUF3353	1259	1	1259	100	Nt22	37970132	37973886	1262	-	1262	7
target_01214-1	Nitab4.5_0000646g0160	Enolase, N-terminal, Enolase, Enolase, C-terminal, Enolase, conserved site	2146	1	2146	100	NtUn6	14557101	14561936	2151	-	2151	1
target_01214-2	Nitab4.5_0000646g0160	Enolase, N-terminal, Enolase, Enolase, C-terminal, Enolase, conserved site	2146	1	2146	100	Nt22	37954383	37959218	2151	-	2151	1
target_01215-1	Nitab4.5_0000646g0140	RmlC-like jelly roll fold, RmlC-like cupin domain, Cysteamine dioxygenase	1546	1	1546	100	NtUn6	14550350	14557009	1546	-	1546	30
target_01215-2	Nitab4.5_0000646g0140	RmlC-like jelly roll fold, RmlC-like cupin domain, Cysteamine dioxygenase	1546	1	1546	100	Nt22	37947632	37954291	1546	-	1546	30
target_01216-1	Nitab4.5_0000646g0180	Centromere protein Mis12	1509	1	1509	100	NtUn6	14544550	14547744	1509	-	1509	0
target_01216-2	Nitab4.5_0000646g0180	Centromere protein Mis12	1509	1	1509	100	Nt22	37941832	37945026	1509	-	1509	0
target_01217-1	Nitab4.5_0000646g0130	CYTH-like domain, Uridine kinase-like protein, P-loop containing nucleoside triphosphate hydrolase, Phosphoribulokinase/uridine kinase, Uridine kinase	3327	1	3327	100	NtUn6	14529457	14538640	3340	-	3340	23
target_01217-2	Nitab4.5_0000646g0130	CYTH-like domain, Uridine kinase-like protein, P-loop containing nucleoside triphosphate hydrolase, Phosphoribulokinase/uridine kinase, Uridine kinase	3327	1	3327	100	Nt22	37926739	37935922	3340	-	3340	23
target_01218-1	Nitab4.5_0000646g0280	FAD dependent oxidoreductase	1803	1	1803	100	NtUn6	14686265	14691189	1805	-	1805	0
target_01218-2	Nitab4.5_0000646g0280	FAD dependent oxidoreductase	1803	1	1803	100	Nt22	38083547	38088471	1805	-	1805	0
target_01219-1	Nitab4.5_0000646g0260	Small-subunit processome, Utp11	1457	1	1457	100	NtUn6	14681142	14685570	1460	-	1460	20
target_01219-2	Nitab4.5_0000646g0260	Small-subunit processome, Utp11	1457	1	1457	100	Nt22	38078424	38082852	1460	-	1460	20
target_01220-1	Nitab4.5_0000646g0270	Peptidase S49	3464	1	3464	100	NtUn6	14728961	14740253	3471	-	3471	4
target_01220-2	Nitab4.5_0000646g0270	Peptidase S49	3464	1	3464	100	Nt22	38126243	38137535	3471	-	3471	4
target_01221-1			889	1	889	100	NtUn6	14760917	14761805	889	-	889	0
target_01221-2			889	1	889	100	Nt22	38158199	38159087	889	-	889	0
target_01222	Nitab4.5_0008966g0010	GDP-fucose protein O-fucosyltransferase, O-fucosyltransferase, plant	786	1	786	100	NtUn2	137719484	137720579	787	+	787	27
target_01223	Nitab4.5_0008966g0010	GDP-fucose protein O-fucosyltransferase, O-fucosyltransferase, plant	578	1	578	100	NtUn2	137721528	137722240	579	+	579	0
target_01224	Nitab4.5_0008966g0020	Myc-type, basic helix-loop-helix (bHLH) domain	2709	3	2709	99.9262	NtUn2	137745056	137750449	2819	+	2819	18
target_01225			1510	1	1510	100	NtUn2	137778092	137779601	1510	+	1510	0
target_01226			481	1	481	100	NtUn8	152336709	152337189	481	-	481	0
target_01227	Nitab4.5_0001422g0090	Zinc finger, LIM-type	1070	1	1070	100	Nt04	25589730	25591627	1070	+	1070	11
target_01228	Nitab4.5_0001422g0050	Protein of unknown function DUF4228, plant	863	1	863	100	Nt04	25598968	25600033	864	+	864	0
target_01229	Nitab4.5_0001422g0070	Xanthine/uracil/vitamin C permease	2952	1	2916	98.7805	Nt04	25610980	25618409	2922	+	2922	43
target_01230	Nitab4.5_0001422g0120	Thioredoxin-like fold, Putative thiol-disulphide oxidoreductase DCC	1430	1	1430	100	Nt04	25565019	25567883	1426	-	1426	24
target_01231	Nitab4.5_0001422g0130	Calmodulin binding protein-like	2282	1	2282	100	Nt04	25559720	25563295	2289	-	2289	6
target_01232	Nitab4.5_0001422g0020	Small GTPase superfamily, Rho type, Small GTPase superfamily, Small GTPase superfamily, Ras type, Small GTPase superfamily, Rab type, P-loop containing nucleoside triphosphate hydrolase, Small GTP-binding protein domain	1403	1	1403	100	Nt04	25687333	25696377	1425	-	1425	3
target_01233	Nitab4.5_0001422g0080	Transcription elongation factor, TFIIS/CRSP70, N-terminal, sub-type, Transcription factor IIS, N-terminal, Bromo adjacent homology (BAH) domain	3853	1	3165	82.1438	Nt04	25681924	25685088	3165	-	3165	0
target_01234	Nitab4.5_0001422g0060	Armadillo-type fold	4184	1	4184	100	Nt04	25644047	25648729	4185	+	4185	0
target_01235	Nitab4.5_0001422g0100	Ribosomal protein L29, Ribosomal protein L47, mitochondrial	732	1	732	100	Nt04	25660921	25667016	740	+	740	1
target_01236	Nitab4.5_0001422g0080	Transcription elongation factor, TFIIS/CRSP70, N-terminal, sub-type, Transcription factor IIS, N-terminal, Bromo adjacent homology (BAH) domain	1245	1	1245	100	Nt04	25678362	25681077	1245	+	1245	0
target_01237	Nitab4.5_0011731g0010	Major facilitator superfamily domain, general substrate transporter, Proton-dependent oligopeptide transporter family	2188	1	2188	100	NtUn7	148070615	148073982	2189	+	2189	5
target_01238	Nitab4.5_0011731g0020	P-type ATPase, transmembrane domain, P-type ATPase, cytoplasmic domain N, P-type ATPase, A domain, Cation-transporting P-type ATPase, HAD-like domain	5101	1	5101	100	NtUn7	148074722	148081773	5098	+	5098	42
target_01239	Nitab4.5_0000642g0010	Major facilitator superfamily domain, general substrate transporter, Proton-dependent oligopeptide transporter family	2140	478	2140	77.7103	NtUn5	14332305	14333968	1664	-	1660	1
target_01240	Nitab4.5_0000984g0110	Zinc finger, Dof-type	1178	1	1178	100	NtUn4	24005611	24007438	1181	+	1181	1
target_01241-1	Nitab4.5_0000984g0090	Protein kinase-like domain, Phosphatidylinositol 3/4-kinase, conserved site, ATM/Tel1, Phosphatidylinositol 3-/4-kinase, catalytic domain, Armadillo-type fold, Domain of unknown function DUF4283	1852	1	1852	100	NtUn4	23821582	23824399	1838	-	1838	16
target_01241-2	Nitab4.5_0000984g0090	Protein kinase-like domain, Phosphatidylinositol 3/4-kinase, conserved site, ATM/Tel1, Phosphatidylinositol 3-/4-kinase, catalytic domain, Armadillo-type fold, Domain of unknown function DUF4283	1852	1	1852	100	Nt06	121683748	121686565	1838	+	1838	16
target_01242	Nitab4.5_0000984g0100	Pectinesterase inhibitor domain	1351	1	1351	100	NtUn4	23801278	23802217	1321	-	1321	6
target_01243-1	Nitab4.5_0000984g0090	Protein kinase-like domain, Phosphatidylinositol 3/4-kinase, conserved site, ATM/Tel1, Phosphatidylinositol 3-/4-kinase, catalytic domain, Armadillo-type fold, Domain of unknown function DUF4283	745	1	713	95.7047	NtUn4	23819391	23820873	715	-	715	0
target_01243-2	Nitab4.5_0000984g0090	Protein kinase-like domain, Phosphatidylinositol 3/4-kinase, conserved site, ATM/Tel1, Phosphatidylinositol 3-/4-kinase, catalytic domain, Armadillo-type fold, Domain of unknown function DUF4283	745	1	713	95.7047	Nt06	121687274	121688756	715	+	715	0
target_01244-1	Nitab4.5_0000984g0090	Protein kinase-like domain, Phosphatidylinositol 3/4-kinase, conserved site, ATM/Tel1, Phosphatidylinositol 3-/4-kinase, catalytic domain, Armadillo-type fold, Domain of unknown function DUF4283	7002	1	7002	100	NtUn4	23824898	23860935	6484	-	6484	52
target_01244-2	Nitab4.5_0000984g0090	Protein kinase-like domain, Phosphatidylinositol 3/4-kinase, conserved site, ATM/Tel1, Phosphatidylinositol 3-/4-kinase, catalytic domain, Armadillo-type fold, Domain of unknown function DUF4283	7002	1	7002	100	Nt06	121647212	121683249	6484	+	6484	52
target_01245-1	Nitab4.5_0000984g0080	Telomere-length maintenance and DNA damage repair	5642	1	5642	100	NtUn4	23869252	23894116	5661	+	5661	14
target_01245-2	Nitab4.5_0000984g0080	Telomere-length maintenance and DNA damage repair	5642	1	5642	100	Nt06	121614031	121638895	5661	-	5661	14
target_01246	Nitab4.5_0010010g0030	Phosphodiesterase MJ0936, Calcineurin-like phosphoesterase superfamily domain	870	1	870	100	NtUn1	144800774	144804791	870	-	870	0
target_01247	Nitab4.5_0010010g0010	Glycoside hydrolase-type carbohydrate-binding, subgroup, Aldose 1-epimerase, Aldose 1-/Glucose-6-phosphate 1-epimerase, Galactose mutarotase-like domain	1554	1	1554	100	NtUn1	144797147	144799330	1555	-	1555	32
target_01248	Nitab4.5_0010010g0020	P-loop containing nucleoside triphosphate hydrolase, AAA+ ATPase domain, ABC transporter-like, ABC transporter A, ABCA, ABC transporter, conserved site	4648	1	4648	100	NtUn1	144785322	144793441	4652	-	4652	37
target_01249	Nitab4.5_0004785g0020	ABC transporter, conserved site, ABC transporter-like, ABC transporter A, ABCA, AAA+ ATPase domain, P-loop containing nucleoside triphosphate hydrolase	4442	1	4442	100	NtUn5	89943026	89950399	4446	-	4446	77
target_01250	Nitab4.5_0004785g0030	ABC transporter, conserved site, ABC transporter-like, P-loop containing nucleoside triphosphate hydrolase, ABC transporter A, ABCA, AAA+ ATPase domain	4571	1	4571	100	NtUn5	89910642	89920511	4575	-	4575	22
target_01251	Nitab4.5_0004785g0060	Beta-lactamase-like	1727	1	1727	100	NtUn5	90055563	90060265	1738	-	1738	19
target_01252	Nitab4.5_0004785g0050	Cysteamine dioxygenase, RmlC-like cupin domain	1266	1	1266	100	NtUn5	90051720	90053559	998	-	998	0
target_01253	Nitab4.5_0004605g0030	HSP20-like chaperone, Alpha crystallin/Hsp20 domain	854	1	854	100	Nt06	123255088	123256010	855	+	855	0
target_01254	Nitab4.5_0003376g0080	Cytochrome P450, Cytochrome P450, conserved site, Cytochrome P450, E-class, group I	1654	1	1654	100	NtUn4	67595376	67597029	1654	+	1654	0
target_01255	Nitab4.5_0004605g0100	Major facilitator superfamily domain, general substrate transporter, Major facilitator superfamily, Nodulin-like	1871	1	1286	68.7333	Nt06	123101067	123102352	1286	-	1286	0
target_01256	Nitab4.5_0004605g0110	HPP	1221	1	1221	100	Nt06	123123091	123129425	1223	+	1223	14
target_01257	Nitab4.5_0004605g0080	Homeobox, conserved site, Homeodomain-like, Helix-turn-helix motif, Homeobox domain, Leucine zipper, homeobox-associated	1302	1	1302	100	Nt06	123133094	123135001	1307	+	1307	24
target_01258	Nitab4.5_0004605g0070	Protein of unknown function DUF1118	924	188	924	79.7619	Nt06	123189213	123191263	720	+	720	0
target_01259	Nitab4.5_0004605g0130	Band 7 protein, Stomatin	1334	1	1334	100	Nt06	123225246	123226923	1336	+	1336	1
target_01260	Nitab4.5_0004605g0050	Eukaryotic porin/Tom40, Porin domain	1183	1	1183	100	Nt06	123228356	123229678	1185	+	1185	0
target_01261	Nitab4.5_0010849g0010	Nodulin-like, Major facilitator superfamily domain, general substrate transporter	1490	1	1465	98.3221	NtUn6	145945177	145948237	1465	-	1465	0
target_01262-1	Nitab4.5_0000984g0080	Telomere-length maintenance and DNA damage repair	3546	1	3546	100	NtUn4	23875707	23894116	3420	-	3420	34
target_01262-2	Nitab4.5_0000984g0080	Telomere-length maintenance and DNA damage repair	3546	1	3546	100	Nt06	121614031	121632440	3420	+	3420	34
target_01263	Nitab4.5_0000785g0010	ATM/Tel1, Phosphatidylinositol 3/4-kinase, conserved site, Phosphatidylinositol 3-/4-kinase, catalytic domain, PIK-related kinase, FAT, PIK-related kinase, Protein kinase-like domain, Armadillo-type fold	2264	1	2264	100	Nt04	29218977	29222088	2269	+	2269	1
target_01264	Nitab4.5_0000514g0200	Zinc finger, Dof-type	1187	152	1187	87.2789	Nt04	32780445	32781480	1036	-	1036	0
target_01265	Nitab4.5_0000514g0170	Unknown	749	1	749	100	Nt04	32526633	32530673	762	-	762	2
target_01266	Nitab4.5_0000514g0150	Domain of unknown function DUF89, Type II pantothenate kinase	4881	1	4881	100	Nt04	32505583	32517955	4906	-	4906	33
target_01267	Nitab4.5_0000041g0130	Chaperonin Cpn60/TCP-1, TCP-1-like chaperonin intermediate domain, Chaperonin TCP-1, conserved site, GroEL-like apical domain, Chaperone tailless complex polypeptide 1 (TCP-1), T-complex protein 1, epsilon subunit, GroEL-like equatorial domain	2497	4	2497	99.8799	Nt15	55415192	55422346	2442	+	2442	11
target_01268	Nitab4.5_0004647g0020	Pectate lyase/Amb allergen, AmbAllergen, Pectin lyase fold, Pectin lyase fold/virulence factor	1709	1	1709	100	NtUn2	89385257	89389358	1715	-	1715	1
target_01269	Nitab4.5_0001207g0130	KNOX2, KNOX1	744	1	744	100	Nt04	31630431	31631370	735	-	735	2
target_01270	Nitab4.5_0001284g0100	G-patch domain	2413	1170	2413	51.5541	NtUn7	28319993	28322855	1245	-	1245	0
target_01271	Nitab4.5_0001284g0080	Unknown	2400	1	2400	100	NtUn7	28307322	28317494	2424	-	2424	27
target_01272	Nitab4.5_0001284g0090	WD40/YVTN repeat-like-containing domain, G-protein beta WD-40 repeat, WD40 repeat, WD40 repeat, conserved site, G-protein, beta subunit, NLE, WD40-repeat-containing domain	2682	1	2682	100	NtUn7	28290702	28297136	2689	-	2689	15
target_01273	Nitab4.5_0001284g0110	Glucose/ribitol dehydrogenase, NAD(P)-binding domain, Short-chain dehydrogenase/reductase SDR	1770	1	1770	100	NtUn7	28262407	28266416	1773	-	1773	26
target_01274	Nitab4.5_0001284g0070	Chromosome segregation protein Spc25	1734	1	1734	100	NtUn7	28255325	28261511	1748	-	1748	1
target_01275	Nitab4.5_0001284g0060	Leucine-rich repeat, typical subtype, Leucine-rich repeat, Protein kinase domain, Protein kinase-like domain, Serine/threonine-protein kinase, active site, Serine/threonine- / dual specificity protein kinase, catalytic domain, Leucine rich repeat 4, Leucine-rich repeat-containing N-terminal, type 2, Protein kinase, ATP binding site	3533	1	3533	100	NtUn7	28142835	28146928	3534	+	3534	0
target_01276	Nitab4.5_0001284g0010	AAA ATPase, CDC48 family, P-loop containing nucleoside triphosphate hydrolase, AAA+ ATPase domain, CDC48, N-terminal subdomain, ATPase, AAA-type, conserved site, ATPase, AAA-type, core, Aspartate decarboxylase-like domain, CDC48, domain 2	3325	1	3325	100	NtUn7	28007633	28012184	3328	-	3328	64
target_01277			629	1	470	74.7218	NtUn4	16498849	16499318	470	-	470	0
target_01278	Nitab4.5_0000672g0160	Basic-leucine zipper domain, Transcription factor TGA like domain	2536	1	2536	100	NtUn4	16493846	16498140	2582	-	2582	43
target_01279	Nitab4.5_0003106g0040	P-loop containing nucleoside triphosphate hydrolase, NB-ARC, Disease resistance protein	3002	538	2081	51.4324	NtUn6	62132935	62134478	1544	-	1543	0
target_01280	Nitab4.5_0002064g0010	Myb-like domain, SANT/Myb domain	1399	395	1399	71.837	NtUn3	45632587	45633591	1005	-	1005	0
target_01281	Nitab4.5_0001582g0030	Unknown	914	1	644	70.4595	Nt13	110535473	110536117	645	+	642	1
target_01282	Nitab4.5_0001582g0020	DnaJ domain	1529	1	1529	100	Nt13	110496726	110503566	1535	+	1535	0
target_01283	Nitab4.5_0001582g0050	Transcription factor IIS, N-terminal, Transcription elongation factor, TFIIS/CRSP70, N-terminal, sub-type	1680	1	1628	96.9048	Nt13	110796363	110798651	1633	-	1633	26
target_01284	Nitab4.5_0001582g0040	Meiosis arrest female protein 1, OST-HTH/LOTUS domain, NYN domain, limkain-b1-type	3190	1	3190	100	Nt13	110784881	110792532	3196	+	3196	1
target_01285	Nitab4.5_0019010g0010	Drug/metabolite transporter	1801	294	1531	68.7396	NtUn2	154166318	154171206	1239	-	1239	2
target_01286	Nitab4.5_0012519g0010	Prolyl 4-hydroxylase, alpha subunit, Oxoglutarate/iron-dependent dioxygenase	1051	1	1051	100	NtUn5	150454670	150466928	1059	+	1059	0
target_01287	Nitab4.5_0001582g0070	Ribosomal RNA small subunit methyltransferase H, S-adenosyl-L-methionine-dependent methyltransferase, MraW, recognition domain	1885	1	1885	100	Nt13	110996586	111003640	1891	-	1891	1
target_01288	Nitab4.5_0001582g0110	Protein of unknown function DUF4602	870	1	870	100	Nt13	110991257	110995230	874	-	874	19
target_01289	Nitab4.5_0001582g0100	Zinc finger, RING-type, Cellulose synthase, RING-type zinc finger, Zinc finger, RING/FYVE/PHD-type, Cellulose synthase	4654	1	4654	100	Nt13	110983678	110989859	4656	-	4656	49
target_01290	Nitab4.5_0001582g0080	WD40-repeat-containing domain, WD40/YVTN repeat-like-containing domain, G-protein beta WD-40 repeat, WD40 repeat, WD40 repeat, conserved site	1896	1	1896	100	Nt13	110911194	110920382	1899	+	1899	9
target_01291	Nitab4.5_0001360g0220	Pectate lyase/Amb allergen, Pectin lyase fold, AmbAllergen, Pectin lyase fold/virulence factor	1624	1	1624	100	Nt04	35776641	35779001	1624	+	1624	7
target_01292	Nitab4.5_0002396g0030	Nucleotide-binding, alpha-beta plait, RNA recognition motif domain, Splicing factor, CC1-like	1620	1	1620	100	Nt13	111452126	111455499	1625	+	1625	25
target_01293	Nitab4.5_0002396g0020	Ribonuclease H-like domain, Sensitivity To Red Light Reduced-like, SRR1	568	1	568	100	Nt13	111352037	111352604	568	+	568	0
target_01294	Nitab4.5_0002396g0040	Sensitivity To Red Light Reduced-like, SRR1	1216	1	1216	100	Nt13	111363331	111364809	1216	+	1216	0
target_01295	Nitab4.5_0002396g0040	Sensitivity To Red Light Reduced-like, SRR1	1658	1	1658	100	Nt13	111369365	111371234	1658	+	1658	0
target_01296	Nitab4.5_0001664g0060	AMP-dependent synthetase/ligase, AMP-binding enzyme C-terminal domain, AMP-binding, conserved site	2250	1	2250	100	Nt04	33549705	33553881	2256	+	2256	13
target_01297	Nitab4.5_0001664g0030	Peptidase M18, Peptidase M18, domain 2	1013	1	1013	100	Nt04	33512800	33514379	1021	-	1021	16
target_01298	Nitab4.5_0001664g0010	Adenylate kinase, Adenylate kinase subfamily, Adenylate kinase, active site lid domain, P-loop containing nucleoside triphosphate hydrolase	1332	1	1332	100	Nt04	33501366	33505273	1335	-	1335	13
target_01299	Nitab4.5_0001664g0030	Peptidase M18, Peptidase M18, domain 2	1115	1	1115	100	Nt04	33517475	33520632	1124	+	1124	1
target_01300	Nitab4.5_0003005g0020	SAP domain, Ubiquitin ligase, Det1/DDB1-complexing	1021	1	1021	100	NtUn6	59927568	59930434	1021	+	1021	12
target_01301	Nitab4.5_0003005g0040	Ribosomal protein L22/L17, Ribosomal protein L22/L17, eukaryotic/archaeal, Ribosomal protein L22/L17, conserved site	1208	1	1208	100	NtUn6	59955073	59957749	1212	-	1212	26
target_01302	Nitab4.5_0003005g0030	SWIB/MDM2 domain, SWIB domain	1745	1	1572	90.086	NtUn6	59950111	59951682	1572	-	1572	0
target_01303	Nitab4.5_0003005g0050	Ribonuclease J, Beta-lactamase-like, Myb-like domain, Homeodomain-like	3034	1	3034	100	NtUn6	59939298	59948547	2498	-	2498	21
target_01304	Nitab4.5_0005418g0070	UbiB domain, Protein kinase-like domain	1516	1	1516	100	Nt04	34085060	34089631	1523	-	1523	7
target_01305	Nitab4.5_0005418g0060	Nucleoside diphosphate kinase, Nucleoside diphosphate kinase, active site	503	1	503	100	Nt04	34060237	34060744	508	+	503	5
target_01306	Nitab4.5_0005418g0030	Triose-phosphate transporter domain	670	1	623	92.9851	Nt04	34053430	34054052	623	+	623	0
target_01307	Nitab4.5_0005418g0010	Unknown	713	1	713	100	Nt04	34046809	34049180	709	-	709	1
target_01308	Nitab4.5_0001311g0020	TB2/DP1/HVA22-related protein	1506	1	1506	100	Nt04	34285156	34290005	1511	+	1511	16
target_01309	Nitab4.5_0001311g0030	Histone acetyltransferase ELP3, GNAT domain, Acyl-CoA N-acyltransferase	2011	1	2011	100	Nt04	34291753	34295379	2108	+	2108	2
target_01310	Nitab4.5_0001311g0040	P-loop containing nucleoside triphosphate hydrolase, ATPase, AAA-type, conserved site, SMAD/FHA domain, Forkhead-associated (FHA) domain, AAA+ ATPase domain, ATPase, AAA-type, core	6318	1	6318	100	Nt04	34296957	34313273	6366	+	6366	113
target_01311	Nitab4.5_0001311g0050	Transcription factor CBF/NF-Y/archaeal histone, Transcriptional activator NFYC/HAP5 subunit, Histone-fold	893	1	893	100	Nt04	34329454	34334078	893	+	893	0
target_01312			2050	1	1615	78.7805	NtUn4	154000121	154001735	1615	+	1614	0
target_01313	Nitab4.5_0000782g0230	Pentatricopeptide repeat, Thioredoxin-like fold, Concanavalin A-like lectin/glucanases superfamily, Tetratricopeptide TPR2, Glycoside hydrolase, family 16, active site, Tetratricopeptide-like helical, Tetratricopeptide repeat, Concanavalin A-like lectin/glucanase, subgroup, Glycoside hydrolase, family 16	1951	1	1951	100	Nt04	38473162	38475112	1951	-	1951	0
target_01314	Nitab4.5_0000782g0230	Pentatricopeptide repeat, Thioredoxin-like fold, Concanavalin A-like lectin/glucanases superfamily, Tetratricopeptide TPR2, Glycoside hydrolase, family 16, active site, Tetratricopeptide-like helical, Tetratricopeptide repeat, Concanavalin A-like lectin/glucanase, subgroup, Glycoside hydrolase, family 16	1250	1	1250	100	Nt04	38482241	38483591	1251	+	1251	27
target_01315	Nitab4.5_0000782g0200	KIP1-like	1325	231	1325	82.6415	Nt04	38492144	38493238	1095	-	1095	0
target_01316	Nitab4.5_0000782g0230	Pentatricopeptide repeat, Thioredoxin-like fold, Concanavalin A-like lectin/glucanases superfamily, Tetratricopeptide TPR2, Glycoside hydrolase, family 16, active site, Tetratricopeptide-like helical, Tetratricopeptide repeat, Concanavalin A-like lectin/glucanase, subgroup, Glycoside hydrolase, family 16	1586	1	1586	100	Nt04	38488491	38491776	1588	-	1588	0
target_01317	Nitab4.5_0000782g0210	Short-chain dehydrogenase/reductase SDR, Glucose/ribitol dehydrogenase, NAD(P)-binding domain	1958	1	1958	100	Nt04	38509088	38519049	1963	+	1963	1
target_01318-1			433	1	433	100	NtUn7	141670625	141671057	433	+	433	0
target_01318-2			433	1	433	100	NtUn1	156242033	156242465	433	+	433	0
target_01319			541	1	541	100	NtUn7	141687942	141688482	541	+	541	0
target_01320	Nitab4.5_0002978g0030	Nucleotide-binding, alpha-beta plait, RNA recognition motif domain	783	1	783	100	NtUn2	61430048	61431133	784	+	784	0
target_01321	Nitab4.5_0005152g0050	CARP motif, CAP, conserved site, Adenylate cyclase-associated CAP, C-terminal, Cyclase-associated protein CAP/septum formation inhibitor MinC, C-terminal, Adenylate cyclase-associated CAP, N-terminal, C-CAP/cofactor C-like domain, Adenylate cyclase-associated CAP	926	48	922	94.4924	NtUn6	95200802	95205435	875	+	875	0
target_01322	Nitab4.5_0005152g0090	4Fe-4S ferredoxin, iron-sulphur binding, conserved site, 4Fe-4S binding domain, 4Fe-4S ferredoxin-type, iron-sulpur binding domain, NADH-quinone oxidoreductase, chain I	1466	1	1466	100	NtUn6	95207228	95216008	1472	+	1472	0
target_01323	Nitab4.5_0000308g0120	Concanavalin A-like lectin/glucanase, subgroup, Protein kinase domain, Serine-threonine/tyrosine-protein kinase catalytic domain, Protein kinase-like domain, Leucine-rich repeat, typical subtype	2267	731	2267	67.7989	Nt19	76392608	76397729	1545	+	1545	0
target_01324	Nitab4.5_0000308g0090	Phenylalanyl-tRNA synthetase, Phenylalanyl-tRNA synthetase, class IIc, alpha subunit, Aminoacyl-tRNA synthetase, class II	3183	1	3183	100	Nt19	76368352	76376458	3197	+	3197	19
target_01325	Nitab4.5_0000308g0140	Mitochodrial transcription termination factor-related	2655	1	2655	100	Nt19	76377095	76380463	2656	+	2656	0
target_01326	Nitab4.5_0000308g0100	AP complex, mu/sigma subunit, Longin-like domain, Adaptor protein complex, sigma subunit, AP-3 complex subunit sigma	1196	1	1196	100	Nt19	76381671	76384288	1197	+	1197	26
target_01327	Nitab4.5_0000308g0130	4Fe-4S ferredoxin, iron-sulphur binding, conserved site, NADH-quinone oxidoreductase, chain I, 4Fe-4S binding domain, 4Fe-4S ferredoxin-type, iron-sulpur binding domain	907	1	907	100	Nt19	76345461	76347292	915	-	915	25
target_01328	Nitab4.5_0000308g0070	Unknown	1133	1	1133	100	Nt19	76331404	76333941	1133	-	1133	0
target_01329	Nitab4.5_0000308g0060	BTB/POZ fold	1790	382	1790	78.7151	Nt19	76327762	76329170	1409	-	1409	0
target_01330	Nitab4.5_0000308g0080	Protein kinase-like domain, Serine/threonine- / dual specificity protein kinase, catalytic domain, Protein kinase domain, Protein kinase, ATP binding site, Serine/threonine-protein kinase, active site	1956	1	1956	100	Nt19	76272409	76276578	1962	+	1962	0
target_01331	Nitab4.5_0000308g0040	CARP motif, Adenylate cyclase-associated CAP, N-terminal, C-CAP/cofactor C-like domain, Cyclase-associated protein CAP/septum formation inhibitor MinC, C-terminal, Adenylate cyclase-associated CAP, Adenylate cyclase-associated CAP, C-terminal, CAP, conserved site	2331	1	2331	100	Nt19	76211275	76215868	2336	-	2336	1
target_01332	Nitab4.5_0000021g0520	Sugar/inositol transporter, Major facilitator superfamily domain, Sugar transporter, conserved site, Major facilitator superfamily domain, general substrate transporter, General substrate transporter	1741	1	1741	100	Nt04	49225718	49236910	1765	+	1765	4
target_01333			2711	2097	2711	22.6854	NtUn7	153212654	153213267	615	-	614	1
target_01334	Nitab4.5_0000021g0500	Zinc finger, CHCC-type	651	1	651	100	Nt04	49288760	49291295	649	-	649	2
target_01335	Nitab4.5_0000021g0490	Pentatricopeptide repeat, Tetratricopeptide-like helical	3986	1	3986	100	Nt04	49281029	49287070	3997	-	3997	24
target_01336	Nitab4.5_0000021g0460	CRM1 C-terminal domain, Armadillo-type fold, Exportin-1/Importin-beta-like, Importin-beta, N-terminal domain, Armadillo-like helical	2787	1	2787	100	Nt04	49119493	49128871	2736	-	2736	13
target_01337	Nitab4.5_0000021g0470	P-loop containing nucleoside triphosphate hydrolase, Small GTPase superfamily, ARF/SAR type, Small GTPase superfamily, ARF type	1211	1	1211	100	Nt04	49110649	49117873	1212	-	1212	20
target_01338	Nitab4.5_0000021g0450	HD/PDEase domain, Beta-grasp domain, RelA/SpoT	1247	1	1247	100	Nt04	49105712	49108261	1251	-	1251	0
target_01339	Nitab4.5_0000021g0450	HD/PDEase domain, Beta-grasp domain, RelA/SpoT	812	1	812	100	Nt04	49088523	49090028	814	-	814	0
target_01340	Nitab4.5_0000021g0450	HD/PDEase domain, Beta-grasp domain, RelA/SpoT	598	1	598	100	Nt04	49086360	49087187	599	-	599	0
target_01341	Nitab4.5_0000021g0390	Serine/threonine- / dual specificity protein kinase, catalytic domain, Protein kinase-like domain, Serine/threonine-protein kinase, active site, Protein kinase domain, Armadillo-type fold, Armadillo-like helical, Protein kinase, ATP binding site	6293	1	6293	100	Nt04	49063003	49074489	6061	-	6061	29
target_01342	Nitab4.5_0000021g0460	CRM1 C-terminal domain, Armadillo-type fold, Exportin-1/Importin-beta-like, Importin-beta, N-terminal domain, Armadillo-like helical	3588	1	3588	100	Nt04	49129243	49138657	3400	+	3400	61
target_01343	Nitab4.5_0000021g0440	Zinc finger, RING/FYVE/PHD-type, Zinc finger, RING-type	2277	1	2277	100	Nt04	49143742	49150295	2277	+	2277	0
target_01344	Nitab4.5_0000021g0400	Unknown	1611	1	1611	100	Nt04	49036641	49042674	1620	+	1620	1
target_01345	Nitab4.5_0002691g0040	ABC transporter-like, ABC transporter, transmembrane domain, ABC transporter type 1, transmembrane domain, ABC transporter, conserved site, AAA+ ATPase domain, P-loop containing nucleoside triphosphate hydrolase	460	1	460	100	NtUn8	53692492	53692951	460	+	460	0
target_01346	Nitab4.5_0002691g0050	Autophagy-related protein 13	2142	1	2142	100	NtUn8	53696834	53701200	1643	+	1643	24
target_01347	Nitab4.5_0000021g0330	Rubredoxin-type fold	1437	1	1437	100	Nt04	48953752	48958378	1456	-	1456	14
target_01348	Nitab4.5_0000021g0350	P-loop containing nucleoside triphosphate hydrolase, Sulfotransferase domain	1150	1	1150	100	Nt04	48947488	48948637	1150	-	1150	0
target_01349	Nitab4.5_0000021g0310	Unknown	2850	1	2850	100	Nt04	49001586	49005358	2850	-	2850	14
target_01350	Nitab4.5_0000021g0340	WD40 repeat, WD40/YVTN repeat-like-containing domain, WD40-repeat-containing domain, WD40 repeat, conserved site	1439	197	1439	86.3794	Nt04	48982580	48983822	1243	-	1243	0
target_01351	Nitab4.5_0000021g0320	Protein of unknown function DUF1218	927	1	927	100	Nt04	48975404	48980677	931	-	931	1
target_01352	Nitab4.5_0000021g0250	Domain of unknown function DUF125, transmembrane	934	1	934	100	Nt04	48735242	48736175	934	-	934	0
target_01353	Nitab4.5_0000021g0250	Domain of unknown function DUF125, transmembrane	2235	1	2235	100	Nt04	48738478	48743583	2317	+	2317	2
target_01354	Nitab4.5_0000021g0290	TMPIT-like	2089	1	2089	100	Nt04	48752428	48756539	2101	-	2101	20
target_01355	Nitab4.5_0000021g0250	Domain of unknown function DUF125, transmembrane	854	1	854	100	Nt04	48748099	48749023	874	-	874	3
target_01356	Nitab4.5_0000021g0270	Domain of unknown function DUF828	1763	1	1763	100	Nt04	48779638	48782011	1767	+	1767	19
target_01357	Nitab4.5_0000021g0280	Aluminum-activated malate transporter	2267	1	2267	100	Nt04	48784207	48789918	2272	+	2272	0
target_01358	Nitab4.5_0000021g0260	Pentatricopeptide repeat, Tetratricopeptide-like helical, Glycoside hydrolase, family 5, conserved site	4783	1	4783	100	Nt04	48807269	48814361	4791	+	4791	2
target_01359	Nitab4.5_0000021g0300	Unknown	581	1	581	100	Nt04	48866518	48869356	582	+	582	0
target_01360	Nitab4.5_0000021g0230	Unknown	1025	1	1025	100	Nt04	48705975	48709350	1025	-	1025	0
target_01361	Nitab4.5_0000021g0220	Autophagy-related protein 13	2127	1	2127	100	Nt04	48677000	48680547	1630	-	1630	0
target_01362	Nitab4.5_0000021g0150	Ion channel regulatory protein, UNC-93, Major facilitator superfamily domain, general substrate transporter	1631	1	1631	100	Nt04	48388854	48390488	1635	+	1631	4
target_01363	Nitab4.5_0000021g0180	DNA mismatch repair protein MutS, C-terminal, DNA mismatch repair protein MutS, core, P-loop containing nucleoside triphosphate hydrolase, MutS2	4590	1	4590	100	Nt04	48425116	48441553	4601	+	4601	14
target_01364	Nitab4.5_0000021g0200	Protein of unknown function DUF599	911	1	911	100	Nt04	48445199	48446594	921	+	921	2
target_01365	Nitab4.5_0000021g0160	Unknown	538	1	538	100	Nt04	48476267	48476804	538	-	538	0
target_01366	Nitab4.5_0000021g0170	Thaumatin, Thaumatin, conserved site	1337	1	1337	100	Nt04	48481278	48482614	1337	+	1337	0
target_01367	Nitab4.5_0000021g0190	Unknown	2369	1	2369	100	Nt04	48483092	48492858	2397	+	2397	54
target_01368	Nitab4.5_0000021g0210	Mitochondrial inner membrane translocase subunit Tim17/Tim22/Tim23/peroxisomal protein PMP24	1357	1	1357	100	Nt04	48557572	48561105	1358	-	1358	0
target_01369	Nitab4.5_0000021g0010	Oxoglutarate/iron-dependent dioxygenase, Isopenicillin N synthase-like, Non-haem dioxygenase N-terminal domain	1507	1	1507	100	Nt04	47402249	47410611	1508	-	1508	0
target_01370	Nitab4.5_0000319g0010	WD40 repeat, conserved site, WD40 repeat, WD40-repeat-containing domain, WD40/YVTN repeat-like-containing domain	1129	1	1129	100	Nt04	47231123	47232251	1129	-	1129	0
target_01371	Nitab4.5_0000319g0050	Signal transduction response regulator, receiver domain, CheY-like superfamily, CCT domain	2435	1	2435	100	Nt04	47139019	47142935	2436	+	2436	40
target_01372	Nitab4.5_0000319g0060	START domain, START-like domain	1960	1	1960	100	Nt04	47065325	47068301	1975	-	1975	2
target_01373	Nitab4.5_0000319g0080	Mitochodrial transcription termination factor-related	767	51	767	93.4811	Nt04	47124595	47125311	717	-	717	0
target_01374	Nitab4.5_0000319g0070	Unknown	1296	1	1296	100	Nt04	47114041	47123564	1296	-	1296	0
target_01375	Nitab4.5_0000319g0140	RNA recognition motif domain, Ataxin-2, C-terminal, Nucleotide-binding, alpha-beta plait	2447	1	2447	100	Nt04	46933804	46939034	2475	+	2475	37
target_01376	Nitab4.5_0000319g0180	RNA recognition motif domain, Nucleotide-binding, alpha-beta plait	1714	1	1464	85.4142	Nt04	46974687	46977267	1347	+	1347	37
target_01377	Nitab4.5_0000319g0230	WRC, Glutamine-Leucine-Glutamine, QLQ	1933	1	1933	100	Nt04	46882052	46884257	1935	+	1935	1
target_01378	Nitab4.5_0001993g0040	Unknown	4117	1	4117	100	NtUn2	44851454	44858733	4002	+	4002	89
target_01379	Nitab4.5_0000319g0240	Protein kinase-like domain, Serine/threonine- / dual specificity protein kinase, catalytic domain, Protein kinase domain, Serine/threonine-protein kinase, active site, Protein kinase, ATP binding site, EF-hand domain pair	2850	1	2366	83.0175	Nt04	46740529	46745822	2372	-	2372	43
target_01380	Nitab4.5_0000319g0250	SS18 family	971	1	971	100	Nt04	46779184	46782277	971	+	971	0
target_01381	Nitab4.5_0000319g0220	Alpha crystallin/Hsp20 domain, HSP20-like chaperone	923	1	923	100	Nt04	46887572	46889078	924	+	924	0
target_01382	Nitab4.5_0000319g0200	RNA recognition motif domain, Ataxin-2, C-terminal, Nucleotide-binding, alpha-beta plait	2049	1	2049	100	Nt04	46890094	46894514	2059	+	2059	15
target_01383	Nitab4.5_0000319g0190	Leucine rich repeat 4, Concanavalin A-like lectin/glucanase, subgroup, Serine/threonine-protein kinase, active site, Serine/threonine- / dual specificity protein kinase, catalytic domain, Protein kinase domain, Protein kinase-like domain, Leucine-rich repeat-containing N-terminal, type 2, Leucine-rich repeat, Leucine-rich repeat, typical subtype, Protein kinase, ATP binding site	3554	1	3554	100	Nt04	46823275	46826853	3579	+	3552	25
target_01384	Nitab4.5_0004162g0010	Pectin lyase fold/virulence factor, Pectin lyase fold, Pectinesterase inhibitor domain, Pectinesterase, active site, Pectinesterase, catalytic	2050	1	2050	100	NtUn5	79994170	79997905	2051	-	2051	8
target_01385	Nitab4.5_0001083g0090	Unknown	3433	1	3433	100	Nt04	55694552	55701087	3427	+	3427	2
target_01386	Nitab4.5_0001083g0100	F-box domain	1609	1	1609	100	Nt04	55702154	55704712	1611	+	1611	0
target_01387	Nitab4.5_0007088g0030	WD40 repeat, Zinc finger, CCCH-type, WD40-repeat-containing domain, WD40/YVTN repeat-like-containing domain, G-protein beta WD-40 repeat, WD40 repeat, conserved site	2198	1	2033	92.4932	Nt06	95699177	95707700	1976	-	1976	31
target_01388	Nitab4.5_0000832g0180	Protein kinase-like domain, Serine/threonine-protein kinase, active site, Protein kinase, ATP binding site, Protein kinase domain, Serine/threonine- / dual specificity protein kinase, catalytic domain	2023	1	2023	100	Nt04	54959663	54962157	2023	+	2023	0
target_01389-1	Nitab4.5_0000832g0170	Unknown	931	1	931	100	NtUn3	154436553	154437483	931	-	931	0
target_01389-2	Nitab4.5_0000832g0170	Unknown	931	1	931	100	Nt04	54965146	54966076	931	+	931	0
target_01390	Nitab4.5_0000832g0200	ABC transporter type 1, transmembrane domain, ABC transporter, conserved site, P-loop containing nucleoside triphosphate hydrolase, AAA+ ATPase domain, ABC transporter-like, ABC transporter, transmembrane domain	3743	1	3743	100	Nt04	54966517	54975176	3756	+	3756	17
target_01391	Nitab4.5_0005990g0010	Per1-like	1521	1	1521	100	Nt04	55016438	55021789	1369	-	1369	0
target_01392	Nitab4.5_0000072g0020	Myc-type, basic helix-loop-helix (bHLH) domain, Achaete-scute transcription factor-related	1197	1	1197	100	Nt04	73228103	73229539	1200	-	1200	0
target_01393	Nitab4.5_0000072g0020	Myc-type, basic helix-loop-helix (bHLH) domain, Achaete-scute transcription factor-related	1071	1	1071	100	Nt04	73217469	73218846	1081	-	1081	3
target_01394	Nitab4.5_0000124g0010	Protein kinase domain, Protein kinase-like domain	1507	1	1507	100	Nt04	73351738	73353498	1514	+	1514	14
target_01395	Nitab4.5_0001267g0140	F-box domain	1691	1	1691	100	Nt04	75862136	75864288	1692	+	1692	0
target_01396			916	1	916	100	Nt04	75924073	75924988	916	+	916	0
target_01397	Nitab4.5_0001267g0130	Leucine-rich repeat, Protein kinase, ATP binding site, Serine/threonine-protein kinase, active site, Serine/threonine- / dual specificity protein kinase, catalytic domain, Leucine-rich repeat, typical subtype, Protein kinase domain, Leucine-rich repeat-containing N-terminal, type 2, Protein kinase-like domain	650	1	616	94.7692	Nt04	75931224	75932845	622	+	622	0
target_01398	Nitab4.5_0001267g0100	K Homology domain, type 1, Zinc finger, CCHC-type, RNA recognition motif domain, K Homology domain, Nucleotide-binding, alpha-beta plait	1897	23	1897	98.8403	Nt04	76076434	76078308	1875	-	1875	0
target_01399	Nitab4.5_0001267g0160	Unknown	1486	1	1486	100	Nt04	76039878	76043458	1500	-	1500	1
target_01400			1208	1	1208	100	Nt04	75993117	75998745	1208	-	1208	2
target_01401	Nitab4.5_0000058g0100	Lateral organ boundaries, LOB	758	1	758	100	Nt04	82309538	82310569	759	-	759	0
target_01402	Nitab4.5_0000058g0090	Glycoside hydrolase, family 85	2666	1	2666	100	Nt04	82296674	82304469	2683	-	2683	3
target_01403	Nitab4.5_0000058g0060	Polyketide cyclase/dehydrase, START-like domain	968	1	968	100	Nt04	82057402	82058403	975	+	975	2
target_01404	Nitab4.5_0000058g0080	PC-Esterase, PMR5 N-terminal domain	1859	1	1859	100	Nt04	82121007	82123776	1864	+	1864	0
target_01405	Nitab4.5_0000058g0070	Domain of unknown function DUF4217, Helicase, C-terminal, DNA/RNA helicase, DEAD/DEAH box type, N-terminal, P-loop containing nucleoside triphosphate hydrolase, RNA helicase, ATP-dependent, DEAD-box, conserved site, Helicase, superfamily 1/2, ATP-binding domain, RNA helicase, DEAD-box type, Q motif	2846	1	2846	100	Nt04	82172857	82178614	2849	-	2849	22
target_01406	Nitab4.5_0000058g0030	SNF2-related, Helicase, C-terminal, Helicase, superfamily 1/2, ATP-binding domain, P-loop containing nucleoside triphosphate hydrolase	2630	52	2630	98.0608	Nt04	81935329	81939076	2588	-	2588	0
target_01407	Nitab4.5_0000058g0210	Mad3/BUB1 homology region 1, Mitotic checkpoint serine/threonine protein kinase Bub1/Mitotic spindle checkpoint component Mad3	2108	1	2108	100	Nt04	83136268	83140434	1679	+	1679	24
target_01408	Nitab4.5_0000058g0200	Protein kinase domain, Protein kinase-like domain, Concanavalin A-like lectin/glucanase, subgroup, Serine-threonine/tyrosine-protein kinase catalytic domain, Leucine-rich repeat-containing N-terminal, type 2	2813	1	2813	100	Nt04	83126552	83131283	2836	+	2836	25
target_01409	Nitab4.5_0000058g0220	Unknown	978	1	978	100	Nt04	83179252	83180611	977	-	977	20
target_01410-1			1174	1	1174	100	NtUn7	152731238	152732411	1174	+	1174	0
target_01410-2			1174	1	1174	100	Nt04	83158732	83159905	1174	-	1174	0
target_01411	Nitab4.5_0000058g0230	Homeodomain-like, SANT/Myb domain, Myb domain, Myb domain, plants	1637	1	1637	100	Nt04	83261761	83263558	1638	+	1638	27
target_01412	Nitab4.5_0000058g0250	UTP--glucose-1-phosphate uridylyltransferase	4361	1	4361	100	Nt04	83295481	83307192	4360	+	4360	19
target_01413	Nitab4.5_0000058g0280	Homeodomain-like	965	1	965	100	Nt04	83372689	83378561	965	-	965	0
target_01414	Nitab4.5_0000683g0020	Armadillo-type fold, Clathrin, heavy chain, Clathrin, heavy chain, propeller repeat, Clathrin, heavy chain, linker, core motif, Clathrin, heavy chain, linker/propeller domain, Clathrin, heavy chain, linker, Tetratricopeptide-like helical, Clathrin, heavy chain/VPS, 7-fold repeat, Clathrin, heavy chain, propeller, N-terminal	7974	1	7974	100	Nt06	41291408	41302842	7970	-	7970	126
target_01415	Nitab4.5_0000797g0140	PC-Esterase, PMR5 N-terminal domain	1917	944	1917	50.8086	Nt04	84502555	84503528	974	-	974	0
target_01416	Nitab4.5_0001227g0020	Isopenicillin N synthase-like, Isopenicillin N synthase, Non-haem dioxygenase N-terminal domain, Oxoglutarate/iron-dependent dioxygenase	1365	1	1365	100	Nt04	85518735	85523105	1366	+	1366	0
target_01417	Nitab4.5_0001227g0040	Zinc finger, PHD-finger, Alfin, Zinc finger, PHD-type, Zinc finger, FYVE/PHD-type, Zinc finger, PHD-type, conserved site, Zinc finger, RING/FYVE/PHD-type	1120	1	1120	100	Nt04	85617474	85628525	1117	+	1117	1
target_01418	Nitab4.5_0005018g0030	Protein of unknown function DUF3474, Fatty acid desaturase, type 1	2084	1	2084	100	NtUn7	92633589	92635823	2089	-	2089	25
target_01419	Nitab4.5_0005018g0020	N-(5'phosphoribosyl) anthranilate isomerase (PRAI) like domain, Aldolase-type TIM barrel, Ribulose-phosphate binding barrel	1419	1	1419	100	NtUn7	92629013	92631577	1412	-	1412	5
target_01420	Nitab4.5_0000802g0050	Clathrin light chain	1110	1	1110	100	NtUn7	18171926	18173830	1114	-	1114	0
target_01421	Nitab4.5_0000802g0030	Unknown	2275	1	2275	100	NtUn7	18165535	18170946	2300	-	2300	5
target_01422-1	Nitab4.5_0000802g0060	Pleckstrin homology domain, Pleckstrin homology-like domain	532	1	532	100	NtUn8	152453239	152453770	532	-	532	0
target_01422-2	Nitab4.5_0000802g0060	Pleckstrin homology domain, Pleckstrin homology-like domain	532	1	532	100	NtUn7	18219034	18219565	532	+	532	0
target_01423	Nitab4.5_0000802g0070	Unknown	645	1	645	100	NtUn7	18221699	18222880	646	+	646	22
target_01424	Nitab4.5_0000802g0040	Arginine-tRNA-protein transferase, N-terminal, Acyl-CoA N-acyltransferase, Arginine-tRNA-protein transferase 1, eukaryotic, Arginine-tRNA-protein transferase, C-terminal	789	1	789	100	NtUn7	18095572	18104694	789	+	789	0
target_01425	Nitab4.5_0000802g0040	Arginine-tRNA-protein transferase, N-terminal, Acyl-CoA N-acyltransferase, Arginine-tRNA-protein transferase 1, eukaryotic, Arginine-tRNA-protein transferase, C-terminal	839	1	839	100	NtUn7	18106275	18109756	840	+	840	0
target_01426	Nitab4.5_0000278g0130	Amino acid transporter, transmembrane	2167	1	2167	100	Nt04	89762828	89767857	2176	-	2176	31
target_01427	Nitab4.5_0000278g0120	Ribosomal protein L35A, Translation protein, beta-barrel domain, Ribosomal protein L35Ae, conserved site	701	1	701	100	Nt04	89743223	89743931	709	-	701	8
target_01428	Nitab4.5_0000278g0170	Sedoheptulose-1,7-bisphosphatase, Fructose-1,6-bisphosphatase class 1/Sedoheputulose-1,7-bisphosphatase, Fructose-1,6-bisphosphatase, active site	1932	1	1932	100	Nt04	89516905	89519154	1960	+	1960	12
target_01429	Nitab4.5_0000278g0220	Glycoside hydrolase, family 17, Glycoside hydrolase, superfamily, Acid phosphatase (Class B), Glycoside hydrolase, catalytic domain	1333	1	1333	100	Nt04	89536196	89539327	1333	+	1333	0
target_01430	Nitab4.5_0000278g0200	Ribosomal protein L35A, Translation protein, beta-barrel domain, Ribosomal protein L35Ae, conserved site	693	1	693	100	Nt04	89603383	89604075	693	-	693	0
target_01431	Nitab4.5_0000278g0150	Zinc finger, LIM-type	1059	1	1059	100	Nt04	89687606	89690500	1065	+	1065	1
target_01432	Nitab4.5_0000278g0140	Triose-phosphate transporter domain, Drug/metabolite transporter	1330	1	1330	100	Nt04	89704449	89707487	1342	+	1342	15
target_01433	Nitab4.5_0002822g0030	PRONE domain	2064	1	2017	97.7229	Nt04	91437957	91440495	2022	+	2022	0
target_01434	Nitab4.5_0002822g0060	Guanylyl cyclase	2099	1	2099	100	Nt04	91341527	91360676	2101	-	2101	4
target_01435	Nitab4.5_0002822g0050	Unknown	1687	1	1257	74.511	Nt04	91264357	91265613	1257	-	1257	0
target_01436	Nitab4.5_0002675g0040	UDP-glucuronosyl/UDP-glucosyltransferase	1725	1	1090	63.1884	Nt04	91057322	91058411	1090	-	1090	0
target_01437	Nitab4.5_0002675g0030	UDP-glucuronosyl/UDP-glucosyltransferase	1662	1	1024	61.6125	Nt04	91043150	91044173	1024	-	1024	0
target_01438	Nitab4.5_0002675g0020	UDP-glucuronosyl/UDP-glucosyltransferase	1740	1	1740	100	Nt04	90829108	90831529	1743	+	1743	0
target_01439			737	1	406	55.0882	NtUn8	152806407	152806812	406	+	406	0
target_01440-1	Nitab4.5_0003346g0060	Protein of unknown function UPF0301	1329	1	1329	100	NtUn7	65511802	65516201	1332	+	1332	1
target_01440-2	Nitab4.5_0003346g0060	Protein of unknown function UPF0301	1329	1	1329	100	Nt19	149899881	149904280	1332	+	1332	1
target_01441	Nitab4.5_0000911g0010	Protein kinase domain, Serine-threonine/tyrosine-protein kinase catalytic domain, Protein kinase, ATP binding site, Tyrosine-protein kinase, active site, Protein kinase-like domain	1855	1	1855	100	Nt06	22839799	22842174	1855	+	1855	18
target_01442	Nitab4.5_0000911g0050	TATA-box binding protein, Beta2-adaptin/TBP, C-terminal domain	1499	1	1499	100	Nt06	22693454	22696136	1498	+	1498	18
target_01443	Nitab4.5_0000911g0030	HNH nuclease, HNH endonuclease	1065	1	1065	100	Nt06	22703509	22707816	1071	-	1071	0
target_01444	Nitab4.5_0000911g0020	DnaJ domain, conserved site, DnaJ domain	2065	1	2065	100	Nt06	22738862	22740926	2065	-	2064	0
target_01445	Nitab4.5_0000911g0040	Protein of unknown function DUF3754	3651	1	3651	100	Nt06	22781004	22804545	3671	+	3671	39
target_01446	Nitab4.5_0006828g0010	Aquaporin-like, Major intrinsic protein	1252	1	1252	100	NtUn6	117153072	117154689	1254	+	1254	0
target_01447			613	1	613	100	NtUn6	117157467	117158079	613	+	613	0
target_01448-1	Nitab4.5_0000215g0020	Non-haem dioxygenase N-terminal domain, Isopenicillin N synthase-like	1365	1	1365	100	NtUn6	3980525	4003686	1369	-	1369	0
target_01448-2	Nitab4.5_0000215g0020	Non-haem dioxygenase N-terminal domain, Isopenicillin N synthase-like	1365	1	1365	100	Nt04	109592127	109615288	1369	+	1369	0
target_01449	Nitab4.5_0007733g0010	Glycosyl hydrolase family 100, Six-hairpin glycosidase-like	2110	1	2110	100	NtUn3	127893893	127898550	2114	-	2114	0
target_01450	Nitab4.5_0000009g0280	Unknown	314	1	314	100	Nt04	115243724	115244037	314	-	314	0
target_01451			475	1	475	100	Nt04	115438000	115438474	475	+	475	0
target_01452	Nitab4.5_0000009g0270	Cation efflux protein transmembrane domain, Cation efflux protein, Cation efflux protein cytoplasmic domain	1897	1	1897	100	Nt04	115236104	115239320	1912	-	1912	13
target_01453	Nitab4.5_0017610g0010	NAD(P)-binding domain, Tetrahydrofolate dehydrogenase/cyclohydrolase, NAD(P)-binding domain, Tetrahydrofolate dehydrogenase/cyclohydrolase, catalytic domain, Tetrahydrofolate dehydrogenase/cyclohydrolase, conserved site, Tetrahydrofolate dehydrogenase/cyclohydrolase	554	1	504	90.9747	NtUn8	151714278	151715468	505	+	505	0
target_01454	Nitab4.5_0000009g0240	Kinesin, motor domain, Kinesin, motor region, conserved site, Kinesin-like protein, P-loop containing nucleoside triphosphate hydrolase	5280	1	5280	100	Nt04	114729782	114753495	5328	-	5328	37
target_01455	Nitab4.5_0000009g0250	Colon cancer-associated Mic1-like	3341	1	3341	100	Nt04	114824822	114846672	3343	-	3343	5
target_01456	Nitab4.5_0000009g0360	Cytochrome P450, E-class, group I, Cytochrome P450, Cytochrome P450, conserved site	727	1	727	100	Nt04	115745505	115746231	727	-	727	0
target_01457	Nitab4.5_0000009g0370	O-methyltransferase, family 2, Plant methyltransferase dimerisation, Winged helix-turn-helix DNA-binding domain	1190	404	1190	66.1345	Nt04	115819918	115820704	787	-	787	0
target_01458	Nitab4.5_0000009g0350	Cytochrome P450	1000	1	1000	100	Nt04	115714131	115715130	1000	-	1000	0
target_01459	Nitab4.5_0000009g0300	Glycoside hydrolase, family 9, Glycoside hydrolase, family 9, active site, Six-hairpin glycosidase-like, Six-hairpin glycosidase	2045	1	2045	100	Nt04	115492082	115495605	2044	-	2044	1
target_01460	Nitab4.5_0001137g0020	Homeobox domain, Leucine zipper, homeobox-associated, Homeobox, conserved site, Homeodomain-like	1327	1	1327	100	Nt04	124327852	124329796	1328	+	1328	28
target_01461	Nitab4.5_0001137g0010	Activator of Hsp90 ATPase, N-terminal	1343	1	1343	100	Nt04	124337967	124340333	1344	+	1344	0
target_01462	Nitab4.5_0001137g0050	Peroxidases heam-ligand binding site, Haem peroxidase, Peroxidase, active site, Haem peroxidase, plant/fungal/bacterial, Plant peroxidase	1474	1	1474	100	Nt04	124007982	124009827	1474	+	1474	25
target_01463	Nitab4.5_0001137g0030	C1-like	1235	1	1235	100	Nt04	124085004	124086666	1235	+	1235	0
target_01464	Nitab4.5_0001137g0070	Cation efflux protein, Cation efflux protein transmembrane domain	1427	1	1427	100	Nt04	123742161	123749634	1431	-	1431	17
target_01465	Nitab4.5_0001137g0070	Cation efflux protein, Cation efflux protein transmembrane domain	740	1	740	100	Nt04	123750971	123752411	740	+	740	0
target_01466	Nitab4.5_0001137g0080	DNA polymerase alpha/epsilon, subunit B, DNA polymerase delta/II small subunit family	2761	1	2761	100	Nt04	123792299	123812725	2778	+	2778	5
target_01467	Nitab4.5_0001137g0060	Unknown	623	1	623	100	Nt04	123878799	123880681	624	-	624	0
target_01468-1	Nitab4.5_0000324g0010	DnaJ domain	1486	1	1486	100	NtUn3	7207620	7214231	1488	-	1488	14
target_01468-2	Nitab4.5_0000324g0010	DnaJ domain	1486	1	1486	100	Nt04	128141430	128148041	1488	+	1488	14
target_01469-1	Nitab4.5_0000324g0020	Tetratricopeptide-like helical, Tetratricopeptide repeat, Zinc finger, RING-type, conserved site, Zinc finger, RING-type, Zinc finger, RING/FYVE/PHD-type	2132	1	1989	93.2927	NtUn3	7166596	7172694	1750	+	1750	5
target_01469-2	Nitab4.5_0000324g0020	Tetratricopeptide-like helical, Tetratricopeptide repeat, Zinc finger, RING-type, conserved site, Zinc finger, RING-type, Zinc finger, RING/FYVE/PHD-type	2132	1	1989	93.2927	Nt04	128182967	128189065	1750	-	1750	5
target_01470	Nitab4.5_0002886g0070	SPX, N-terminal, Major facilitator superfamily domain, general substrate transporter, Major facilitator superfamily	843	1	843	100	NtUn3	59506352	59510310	849	+	849	0
target_01471	Nitab4.5_0002886g0060	Unknown	1110	1	1110	100	NtUn3	59558836	59565521	1112	-	1112	0
target_01472	Nitab4.5_0002886g0080	YTH domain	2006	1	2006	100	NtUn3	59546990	59557223	2009	-	2009	11
target_01473	Nitab4.5_0002886g0120	Unknown	1932	1	1932	100	NtUn3	59532298	59537359	1933	-	1933	0
target_01474	Nitab4.5_0002886g0140	Barwin-like endoglucanase, Expansin, cellulose-binding-like domain, RlpA-like double-psi beta-barrel domain, Expansin, Expansin/pollen allergen, DPBB domain, Expansin/Lol pI	1101	1	1101	100	NtUn3	59528138	59530356	1102	-	1102	0
target_01475	Nitab4.5_0002886g0090	Hydroxymethylglutaryl-CoA synthase, eukaryotic, Hydroxymethylglutaryl-coenzyme A synthase, active site, Thiolase-like, Hydroxymethylglutaryl-coenzyme A synthase C-terminal, Hydroxymethylglutaryl-coenzyme A synthase, N-terminal, Thiolase-like, subgroup	2547	1	2547	100	NtUn3	59522080	59527459	2550	-	2550	35
target_01476	Nitab4.5_0002886g0070	SPX, N-terminal, Major facilitator superfamily domain, general substrate transporter, Major facilitator superfamily	2215	1	2215	100	NtUn3	59495584	59500573	2220	+	2220	24
target_01477	Nitab4.5_0000038g0290	RNA-binding, CRM domain	945	1	945	100	Nt19	41946553	41947580	952	-	952	0
target_01478			643	1	643	100	NtUn3	59368962	59369604	643	-	643	0
target_01479	Nitab4.5_0004032g0020	Nucleic acid-binding, OB-fold, Ribosomal protein S1, RNA-binding domain, RNA-binding domain, S1	3967	1	3967	100	Nt05	107701553	107709215	3977	+	3977	6
target_01480	Nitab4.5_0004032g0050	EEIG1/EHBP1 N-terminal domain	4088	1	4088	100	Nt05	107763699	107769614	4092	-	4092	26
target_01481	Nitab4.5_0004832g0040	P-loop containing nucleoside triphosphate hydrolase, Helicase, superfamily 1/2, ATP-binding domain, RNA helicase UPF1, UPF2-interacting domain	3724	1	3724	100	NtUn8	89849287	89856749	3731	+	3731	26
target_01482	Nitab4.5_0004832g0030	Domain X, Reverse transcriptase	2269	1	2269	100	NtUn8	89868976	89871244	2269	+	2267	0
target_01483	Nitab4.5_0002055g0100	Zinc finger, RanBP2-type, RNA recognition motif domain, Nucleotide-binding, alpha-beta plait, G-patch domain	1915	1	1915	100	Nt23	26284968	26287550	1921	+	1921	23
target_01484	Nitab4.5_0002055g0100	Zinc finger, RanBP2-type, RNA recognition motif domain, Nucleotide-binding, alpha-beta plait, G-patch domain	1177	1	1177	100	Nt23	26291466	26294181	1178	-	1178	0
target_01485	Nitab4.5_0002055g0100	Zinc finger, RanBP2-type, RNA recognition motif domain, Nucleotide-binding, alpha-beta plait, G-patch domain	1319	1	1319	100	Nt23	26295519	26297586	1322	+	1322	0
target_01486	Nitab4.5_0002055g0020	Expansin/Lol pI, Barwin-like endoglucanase, RlpA-like double-psi beta-barrel domain, Expansin/pollen allergen, DPBB domain, Expansin, cellulose-binding-like domain	1268	1	1268	100	Nt23	26302291	26303730	1268	+	1268	27
target_01487	Nitab4.5_0002055g0050	HAD hydrolase, subfamily IA, HAD-like domain	740	1	740	100	Nt23	26360489	26361228	740	+	740	0
target_01488	Nitab4.5_0002055g0010	Triose-phosphate transporter domain	1340	137	1340	89.8507	Nt23	26371174	26372377	1204	-	1204	0
target_01489	Nitab4.5_0000246g0030	ATPase, AAA-type, conserved site, AAA+ ATPase domain, ATPase, AAA-type, core, P-loop containing nucleoside triphosphate hydrolase	5900	525	5900	91.1186	Nt02	75709465	75716413	5381	-	5381	0
target_01490	Nitab4.5_0000246g0010	Zinc finger, RING/FYVE/PHD-type, E3 SUMO-protein ligase Nse2 (Mms21)	1397	1	1397	100	Nt02	75694059	75699000	1401	-	1401	0
target_01491	Nitab4.5_0002168g0010	Organ specific protein	554	1	554	100	Nt04	61634595	61635344	555	+	555	0
target_01492	Nitab4.5_0000618g0010	Organ specific protein	551	1	551	100	Nt04	61877485	61878604	553	-	553	0
target_01493	Nitab4.5_0010737g0020	Unknown	854	1	854	100	NtUn5	145782140	145788149	1036	-	1036	25
target_01494			586	1	586	100	NtUn3	38921911	38922496	586	+	586	0
target_01495	Nitab4.5_0001736g0020	Pyridoxal-phosphate binding site, Pyridoxal phosphate-dependent decarboxylase, Pyridoxal phosphate-dependent transferase, major region, subdomain 1, Pyridoxal phosphate-dependent transferase	2098	1	1564	74.5472	NtUn3	38808851	38811569	1470	-	1470	32
target_01496	Nitab4.5_0010499g0030	Isopenicillin N synthase-like, Oxoglutarate/iron-dependent dioxygenase, Non-haem dioxygenase N-terminal domain	1529	1	1529	100	NtUn5	144703811	144705631	1531	-	1531	11
target_01497	Nitab4.5_0010499g0010	Unknown	534	1	534	100	NtUn5	144733287	144733820	534	-	534	0
target_01498-1	Nitab4.5_0000876g0010	Domain of unknown function DUF547, Ternary complex factor MIP1, leucine-zipper	2353	1	2353	100	NtUn1	22575689	22579446	2357	-	2357	0
target_01498-2	Nitab4.5_0000876g0010	Domain of unknown function DUF547, Ternary complex factor MIP1, leucine-zipper	2353	1	2353	100	Nt05	3256727	3260484	2357	-	2357	0
target_01499	Nitab4.5_0009221g0010	RNA recognition motif domain, RNA-dependent RNA polymerase, eukaryotic-type	3751	1	3751	100	NtUn4	138632821	138639899	3754	+	3754	25
target_01500	Nitab4.5_0000107g0030	Homeodomain-like, Myb domain, SANT/Myb domain	1077	1	1077	100	Nt19	149461574	149464451	1078	-	1078	0
target_01501	Nitab4.5_0008711g0010	Beta-ketoacyl synthase, active site, Thiolase-like, subgroup, Polyketide synthase, beta-ketoacyl synthase domain, Thiolase-like, Beta-ketoacyl synthase, N-terminal, Beta-ketoacyl synthase, C-terminal	1344	418	1294	65.253	NtUn6	134388224	134392234	898	+	898	0
target_01502	Nitab4.5_0004754g0040	Transcription factor 25	2293	1	2293	100	NtUn5	89645875	89653338	2304	-	2304	1
target_01503	Nitab4.5_0009337g0010	FMN-dependent dehydrogenase, Alpha-hydroxy acid dehydrogenase, FMN-dependent, Aldolase-type TIM barrel, FMN-dependent alpha-hydroxy acid dehydrogenase, active site	2182	1	2182	100	NtUn5	138651721	138657310	2202	-	2202	29
target_01504	Nitab4.5_0009991g0010	Tify, CO/COL/TOC1, conserved site	678	1	678	100	NtUn7	141766726	141770606	683	-	683	0
target_01505	Nitab4.5_0005246g0010	Tify, CO/COL/TOC1, conserved site	699	1	699	100	NtUn8	96211756	96213216	704	+	704	1
target_01506	Nitab4.5_0005382g0050	Unknown	2187	1	2187	100	NtUn7	98498261	98504823	2194	+	2194	34
target_01507	Nitab4.5_0003284g0040	Spermidine/spermine synthases family, Putrescine N-methyltransferase	1832	1	1832	100	NtUn8	64438235	64440228	1834	-	1834	15
target_01508	Nitab4.5_0003284g0010	Spermidine/spermine synthases family, Putrescine N-methyltransferase	1917	1	1917	100	NtUn8	64402475	64404609	1917	+	1917	9
target_01509	Nitab4.5_0000055g0110	X8, Glycoside hydrolase, family 17, Glycoside hydrolase, catalytic domain, Glycoside hydrolase, superfamily	1628	1	1628	100	Nt09	54960702	54963276	1640	+	1640	1
target_01510	Nitab4.5_0000055g0120	HAD-like domain, 5'(3')-deoxyribonucleotidase	1662	1	1662	100	Nt09	54981740	54986709	1755	+	1755	4
target_01511	Nitab4.5_0000055g0100	Saccharopine dehydrogenase / Homospermidine synthase, LOR/SDH bifunctional enzyme, conserved domain, Alanine dehydrogenase/pyridine nucleotide transhydrogenase, N-terminal, Alanine dehydrogenase/PNT, NAD(H)-binding domain, NAD(P)-binding domain	5562	1	5562	100	Nt09	54987248	54999866	5587	+	5587	2
target_01512	Nitab4.5_0000581g0160	Unknown	4903	44	4903	99.123	Nt05	91128325	91133657	4847	+	4847	33
target_01513	Nitab4.5_0000581g0190	SANT/Myb domain, Homeodomain-like, Myb-like domain, C2H2- zinc finger protein family, Trihelix transcription factor GT3	1646	1	1646	100	Nt05	91177380	91185609	1645	-	1645	0
target_01514	Nitab4.5_0000581g0180	Mitotic spindle checkpoint protein Mad2, DNA-binding HORMA	1183	1	1183	100	Nt05	91164797	91166530	1188	-	1188	1
target_01515	Nitab4.5_0000581g0140	Ankyrin repeat-containing domain, Ankyrin repeat	2342	1	2342	100	Nt05	90966012	90969602	2344	+	2344	0
target_01516	Nitab4.5_0001898g0020	Pentatricopeptide repeat, Tetratricopeptide-like helical	1669	1	1668	99.9401	Nt15	52708312	52709983	1672	+	1640	4
target_01517	Nitab4.5_0000581g0100	Short-chain dehydrogenase/reductase SDR, NAD(P)-binding domain, Polyketide synthase/Fatty acid synthase, KR, 3-oxoacyl-(acyl-carrier-protein) reductase, Glucose/ribitol dehydrogenase, Short-chain dehydrogenase/reductase, conserved site	1255	50	1255	96.0956	Nt05	90810144	90812607	1214	-	1214	0
target_01518	Nitab4.5_0000240g0030	DNA polymerase alpha, subunit B, DNA polymerase alpha/epsilon, subunit B, DNA polymerase alpha, subunit B N-terminal	3447	1	3447	100	Nt15	59099434	59106024	3457	+	3457	6
target_01519	Nitab4.5_0000151g0130	CRC domain	3895	1	3895	100	Nt23	49996524	50005193	3911	-	3911	14
target_01520	Nitab4.5_0000240g0040	Short-chain dehydrogenase/reductase SDR, Short-chain dehydrogenase/reductase, conserved site, NAD(P)-binding domain, Glucose/ribitol dehydrogenase, Polyketide synthase/Fatty acid synthase, KR, 3-oxoacyl-(acyl-carrier-protein) reductase	1253	1	1207	96.3288	Nt15	59111004	59114090	1215	-	1215	0
target_01521	Nitab4.5_0001469g0010	Rab3 GTPase-activating protein catalytic subunit	751	1	751	100	Nt02	47442447	47444823	756	+	756	27
target_01522	Nitab4.5_0000041g0380	Protein phosphatase 2A, regulatory B subunit, B56, Armadillo-type fold	856	1	694	81.0748	Nt15	56555043	56555736	694	-	694	0
target_01523			972	1	972	100	Nt15	56578874	56581632	973	+	973	0
target_01524	Nitab4.5_0000041g0370	Alpha/beta hydrolase fold-3	1446	1	802	55.4633	Nt15	56514869	56515670	802	-	802	0
target_01525	Nitab4.5_0003120g0020	Chloride channel ClC-plant, CBS domain, Chloride channel, core, Chloride channel, voltage gated	3028	1	3028	100	Nt10	52341595	52347247	3027	+	3027	0
target_01526	Nitab4.5_0003120g0010	Bifunctional inhibitor/plant lipid transfer protein/seed storage helical domain	608	1	608	100	Nt10	52369059	52370861	608	+	608	0
target_01527	Nitab4.5_0000041g0320	Signal transduction response regulator, receiver domain, Myb domain, Response regulator, plant B-type, SANT/Myb domain, Homeodomain-like, CheY-like superfamily, Myb domain, plants	2085	1	2085	100	Nt15	56294205	56296439	2087	+	2087	0
target_01528	Nitab4.5_0000041g0330	Unknown	639	1	639	100	Nt15	56297261	56299442	945	+	945	11
target_01529	Nitab4.5_0000041g0330	Unknown	1685	1	1685	100	Nt15	56300570	56303118	1705	+	1705	5
target_01530	Nitab4.5_0000330g0010	Pyridine nucleotide-disulphide oxidoreductase, NAD-binding domain, Pyridine nucleotide-disulphide oxidoreductase, FAD/NAD(P)-binding domain	1612	1	1612	100	Nt02	45836919	45841188	1624	-	1624	3
target_01531	Nitab4.5_0000041g0310	Leucine rich repeat 4, Serine-threonine/tyrosine-protein kinase catalytic domain, Leucine-rich repeat, Serine/threonine-protein kinase, active site, Protein kinase-like domain, Malectin-like carbohydrate-binding domain, Serine/threonine- / dual specificity protein kinase, catalytic domain, Protein kinase domain, Concanavalin A-like lectin/glucanase, subgroup	4317	1	4317	100	Nt15	56174080	56180594	4318	+	4318	65
target_01532	Nitab4.5_0000041g0290	Zinc finger, RING/FYVE/PHD-type	1030	1	1030	100	Nt15	56209794	56211273	1039	+	1039	6
target_01533	Nitab4.5_0000041g0300	Zinc finger, RING/FYVE/PHD-type, Zinc finger, RING-type, Zinc finger, RING-type, conserved site	1262	1	1262	100	Nt15	56133631	56135671	1263	+	1263	25
target_01534	Nitab4.5_0013561g0010	Zinc finger, RING-type, Zinc finger, RING-type, conserved site, Zinc finger, RING/FYVE/PHD-type	1262	1	1262	100	NtUn2	153206616	153208665	1243	+	1243	28
target_01535	Nitab4.5_0000041g0260	CAAX amino terminal protease	1755	1	1755	100	Nt15	56009706	56012881	1771	+	1771	1
target_01536	Nitab4.5_0000041g0280	Unknown	6215	1	6215	100	Nt15	56033610	56042550	6224	+	6224	15
target_01537	Nitab4.5_0010395g0010	Cytochrome P450, Cytochrome P450, conserved site, Cytochrome P450, E-class, group I	1751	1	1751	100	NtUn6	143955241	143957424	1751	+	1751	0
target_01538	Nitab4.5_0002688g0010	CAAX amino terminal protease	1736	1	1736	100	Nt05	66497410	66503521	1740	-	1740	0
target_01539	Nitab4.5_0002688g0040	Regulator of G protein signalling superfamily, Regulator of G protein signalling domain	897	53	897	94.2029	Nt05	66683983	66687271	847	+	847	1
target_01540	Nitab4.5_0002688g0040	Regulator of G protein signalling superfamily, Regulator of G protein signalling domain	751	218	751	71.1052	Nt05	66689540	66691617	532	+	532	17
target_01541	Nitab4.5_0002688g0020	Glucose/ribitol dehydrogenase, Short-chain dehydrogenase/reductase SDR, NAD(P)-binding domain	1360	1	1360	100	Nt05	66652206	66666554	1362	+	1362	0
target_01542	Nitab4.5_0002688g0040	Regulator of G protein signalling superfamily, Regulator of G protein signalling domain	669	1	669	100	Nt05	66682841	66683633	674	+	674	0
target_01543			602	1	602	100	Nt05	66761555	66763374	602	+	602	0
target_01544	Nitab4.5_0007393g0020	Unknown	4218	1	4218	100	NtUn1	125638275	125644164	4226	+	4226	0
target_01545	Nitab4.5_0007393g0030	Membrane insertase OXA1/ALB3/YidC, Membrane insertase YidC/Oxa1, C-terminal	1332	50	1332	96.3213	NtUn1	125529476	125531982	1297	+	1297	0
target_01546	Nitab4.5_0007393g0030	Membrane insertase OXA1/ALB3/YidC, Membrane insertase YidC/Oxa1, C-terminal	672	51	662	91.0714	NtUn1	125527332	125528725	614	+	614	0
target_01547	Nitab4.5_0007823g0020	Unknown	6189	1	6189	100	NtUn7	126944097	126953004	6195	-	6195	16
target_01548	Nitab4.5_0007823g0010	Regulator of chromosome condensation, RCC1, Regulator of chromosome condensation 1/beta-lactamase-inhibitor protein II	1690	344	1690	79.7041	NtUn7	126936020	126937386	1367	-	1347	20
target_01549	Nitab4.5_0000041g0100	Oxysterol-binding protein, Pleckstrin homology domain, Pleckstrin homology-like domain	3308	1	3308	100	Nt15	55197946	55205539	3317	-	3317	3
target_01550	Nitab4.5_0004317g0030	Armadillo, Armadillo-like helical, Importin-alpha, importin-beta-binding domain, Armadillo-type fold, Importin subunit alpha	2568	1	2568	100	Nt05	91614737	91628084	2578	+	2578	21
target_01551	Nitab4.5_0004317g0040	Ribosomal protein L12 family, Ribosomal protein L10/L12, Ribonuclease H-like domain	868	1	868	100	Nt05	91669663	91670530	868	-	868	0
target_01552-1	Nitab4.5_0004003g0020	Protein kinase domain, Protein kinase, ATP binding site, Serine/threonine- / dual specificity protein kinase, catalytic domain, Serine/threonine-protein kinase, active site, Protein kinase-like domain	2367	1	2367	100	NtUn7	76793851	76804552	2368	-	2368	21
target_01552-2	Nitab4.5_0004003g0020	Protein kinase domain, Protein kinase, ATP binding site, Serine/threonine- / dual specificity protein kinase, catalytic domain, Serine/threonine-protein kinase, active site, Protein kinase-like domain	2367	1	2367	100	Nt05	91431187	91441888	2368	+	2368	21
target_01553-1			1124	1	1124	100	NtUn7	76778239	76780488	1126	-	1126	25
target_01553-2			1124	1	1124	100	Nt05	91455251	91457500	1126	+	1126	25
target_01554			883	1	883	100	NtUn5	39453143	39454012	883	+	858	13
target_01555-1	Nitab4.5_0004003g0010	Unknown	948	1	948	100	NtUn7	76933810	76934815	954	+	954	2
target_01555-2	Nitab4.5_0004003g0010	Unknown	948	1	948	100	Nt05	91300924	91301929	954	-	954	2
target_01556	Nitab4.5_0002869g0070	Transcription elongation factor, TFIIS/CRSP70, N-terminal, sub-type, Transcription factor IIS, N-terminal	2205	1	2205	100	Nt05	90111570	90114903	2206	-	2206	44
target_01557	Nitab4.5_0012477g0010	Disease resistance protein, NB-ARC, P-loop containing nucleoside triphosphate hydrolase	1660	1	1660	100	NtUn4	151095940	151097599	1660	-	1660	0
target_01558	Nitab4.5_0006207g0010	Peroxidase, active site, Plant peroxidase, Haem peroxidase, Haem peroxidase, plant/fungal/bacterial, Peroxidases heam-ligand binding site	1370	1	1370	100	Nt08	103316006	103317511	1370	-	1370	0
target_01559	Nitab4.5_0006207g0040	Pheromone shutdown, TraB	1694	1	1694	100	Nt08	103304279	103308597	1713	-	1713	25
target_01560	Nitab4.5_0000358g0150	Unknown	998	1	998	100	Nt17	66781491	66782897	1013	-	1013	5
target_01561	Nitab4.5_0004844g0030	DnaJ domain, conserved site, DnaJ domain	1230	1	1230	100	NtUn7	90310477	90314675	1233	+	1233	0
target_01562	Nitab4.5_0000358g0140	TRASH domain, Ribosomal protein L24e-related, Ribosomal protein L24e, conserved site, Ribosomal protein L24e domain	885	1	885	100	Nt17	67001031	67006040	886	-	886	21
target_01563	Nitab4.5_0000358g0160	Ribosomal protein S5/S7, eukaryotic/archaeal, Ribosomal protein S7, conserved site, Ribosomal protein S7 domain, Ribosomal protein S5/S7	202	1	202	100	Nt17	66935788	66935989	202	-	202	0
target_01564	Nitab4.5_0000358g0160	Ribosomal protein S5/S7, eukaryotic/archaeal, Ribosomal protein S7, conserved site, Ribosomal protein S7 domain, Ribosomal protein S5/S7	908	43	771	80.2863	Nt17	66874935	66934716	2280	-	2280	10
target_01565	Nitab4.5_0000358g0170	Ribosomal protein S5/S7, eukaryotic/archaeal, Ribosomal protein S7 domain, Ribosomal protein S7, conserved site, Ribosomal protein S5/S7	1160	1	1160	100	Nt17	66874722	66893421	1976	-	1976	5
target_01566	Nitab4.5_0000358g0090	AAA+ ATPase domain, P-loop containing nucleoside triphosphate hydrolase, NB-ARC, Disease resistance protein	2861	1	2861	100	Nt17	67049677	67058200	3076	+	3076	22
target_01567	Nitab4.5_0000358g0060	Unknown	4547	1	4547	100	Nt17	67160353	67170689	4551	-	4551	3
target_01568	Nitab4.5_0000608g0060	Unknown	1991	1	1991	100	Nt05	49070313	49073797	2001	+	2001	18
target_01569	Nitab4.5_0000608g0070	CCAAT-binding transcription factor, subunit B	1296	1	1296	100	Nt05	48967844	48981000	1303	-	1303	0
target_01570	Nitab4.5_0024579g0010	RNA recognition motif domain, Nucleotide-binding, alpha-beta plait	779	1	779	100	NtUn7	152221420	152222198	779	-	779	0
target_01571	Nitab4.5_0010129g0010	Unknown	831	1	831	100	NtUn7	142334655	142335485	831	-	831	0
target_01572	Nitab4.5_0011952g0020	Photosynthetic reaction centre, L/M	630	1	630	100	NtUn1	151644644	151647010	631	-	631	0
target_01573	Nitab4.5_0011952g0010	Signal transduction response regulator, receiver domain, CheY-like superfamily	1028	1	1028	100	NtUn1	151671495	151672529	1035	-	1028	7
target_01574			460	1	460	100	NtUn8	62011035	62011494	460	+	460	0
target_01575	Nitab4.5_0006876g0020	Unknown	1375	201	1375	85.4545	NtUn2	119301651	119302825	1175	-	1175	0
target_01576	Nitab4.5_0006876g0030	HAD-like domain, HAD hydrolase, subfamily IA, HAD-superfamily hydrolase, subfamily IA, REG-2-like	1472	1	1439	97.7582	NtUn2	119402707	119406993	1448	+	1448	2
target_01577	Nitab4.5_0001167g0040	Peptidase M20, Amidohydrolase, Peptidase M20, dimerisation domain	2000	1	2000	100	NtUn2	28048338	28055214	2003	-	2003	0
target_01578	Nitab4.5_0005080g0030	Nucleotide-binding, alpha-beta plait, RNA recognition motif domain, Ataxin-2, C-terminal	1926	1	1926	100	NtUn3	95130357	95136631	1940	-	1940	3
target_01579	Nitab4.5_0005080g0010	Histidine kinase-like ATPase, ATP-binding domain, Signal transduction histidine kinase EnvZ-like, dimerisation/phosphoacceptor domain, CheY-like superfamily, Signal transduction histidine kinase-related protein, C-terminal, Signal transduction response regulator, receiver domain, Signal transduction histidine kinase, core, GAF domain, Signal transduction histidine kinase, hybrid-type, ethylene se…	2803	1	2803	100	NtUn3	95098975	95106536	2804	-	2804	33
target_01580	Nitab4.5_0010238g0010	UAA transporter	2124	1	2124	100	NtUn2	145027433	145035282	2133	-	2133	4
target_01581	Nitab4.5_0003920g0040	Unknown	1556	1	1556	100	NtUn7	75514995	75516977	1579	-	1579	3
target_01582	Nitab4.5_0003920g0010	Ribosomal protein L29	762	1	762	100	NtUn7	75621214	75623520	770	+	770	1
target_01583	Nitab4.5_0000863g0250	DnaJ domain, HSP40/DnaJ peptide-binding, DnaJ domain, conserved site, Chaperone DnaJ, C-terminal	2027	1	2027	100	Nt19	139321176	139325906	2041	+	2041	14
target_01584	Nitab4.5_0000863g0240	UDP-glucuronosyl/UDP-glucosyltransferase	1761	1	1761	100	Nt19	139328630	139331189	1762	+	1762	0
target_01585	Nitab4.5_0000863g0200	2-nitropropane dioxygenase, NPD, Aldolase-type TIM barrel	1602	1	1602	100	Nt19	139331447	139334411	1613	+	1613	1
target_01586	Nitab4.5_0003600g0020	Thioredoxin-like fold, Phosducin, thioredoxin-like domain	660	1	660	100	Nt24	4857739	4859295	667	-	667	0
target_01587	Nitab4.5_0003600g0010	WRC	1495	1	973	65.0836	Nt24	4846730	4847702	973	-	973	0
target_01588	Nitab4.5_0003600g0020	Thioredoxin-like fold, Phosducin, thioredoxin-like domain	530	1	530	100	Nt24	4861232	4861770	539	+	530	9
target_01589	Nitab4.5_0003600g0030	Actin/actin-like conserved site, Actin-related protein, Actin, conserved site	1534	1	1534	100	Nt24	4864235	4865956	1534	+	1534	11
target_01590	Nitab4.5_0003600g0060	Plastid lipid-associated protein/fibrillin conserved domain	1681	1	1681	100	Nt24	4891130	4894761	1684	+	1684	20
target_01591	Nitab4.5_0003600g0070	Zinc finger, CCCH-type, K Homology domain, type 1, K Homology domain	1182	1	1182	100	Nt24	4969399	4973495	1186	+	1186	0
target_01592	Nitab4.5_0001079g0080	Translation protein SH3-like domain, Ribosomal protein L21e	695	1	695	100	Nt24	7695018	7696540	696	+	696	0
target_01593	Nitab4.5_0001079g0020	E3 ubiquitin-protein ligase SINA like, Zinc finger, RING-type, SIAH-type domain, Seven-in-absentia protein, TRAF-like domain, Zinc finger, RING/FYVE/PHD-type, Zinc finger, SIAH-type, TRAF-like	539	1	501	92.9499	Nt24	7701558	7702678	501	+	501	0
target_01594	Nitab4.5_0001079g0030	Formyl transferase, C-terminal-like, Methylpurine-DNA glycosylase (MPG)	745	1	745	100	Nt24	7706037	7709043	865	-	865	0
target_01595	Nitab4.5_0001079g0020	E3 ubiquitin-protein ligase SINA like, Zinc finger, RING-type, SIAH-type domain, Seven-in-absentia protein, TRAF-like domain, Zinc finger, RING/FYVE/PHD-type, Zinc finger, SIAH-type, TRAF-like	581	1	531	91.3941	Nt24	7702865	7704336	537	-	537	1
target_01596	Nitab4.5_0001079g0070	PC-Esterase	2438	1	2438	100	Nt24	7738566	7741342	2441	+	2441	4
target_01597	Nitab4.5_0001079g0040	Homeobox domain, Homeodomain-like, Homeobox, conserved site, Leucine zipper, homeobox-associated	975	1	975	100	Nt24	7746318	7747545	975	+	975	0
target_01598	Nitab4.5_0001079g0110	Cleavage/polyadenylation specificity factor, A subunit, C-terminal	3212	1	2998	93.3375	Nt24	7494215	7500342	3002	-	3002	0
target_01599	Nitab4.5_0001079g0110	Cleavage/polyadenylation specificity factor, A subunit, C-terminal	1487	1	1487	100	Nt24	7485829	7493403	1507	-	1507	5
target_01600	Nitab4.5_0000409g0140	Unknown	1077	1	568	52.7391	Nt13	50450165	50450837	660	-	660	15
target_01601	Nitab4.5_0001079g0130	Unknown	2791	1	1390	49.8029	Nt24	7452361	7453750	1390	-	1390	0
target_01602	Nitab4.5_0002445g0020	Protein kinase domain, Serine/threonine-protein kinase, active site, Protein kinase-like domain, Serine/threonine- / dual specificity protein kinase, catalytic domain	3308	1	3308	100	Nt24	7202684	7209324	3330	+	3330	16
target_01603	Nitab4.5_0002445g0010	Acyl transferase/acyl hydrolase/lysophospholipase, Patatin/Phospholipase A2-related	1504	1	1504	100	Nt24	7210864	7212707	1511	+	1511	1
target_01604	Nitab4.5_0001079g0170	Translation Initiation factor eIF- 4e-like domain, Translation Initiation factor eIF- 4e, Eukaryotic translation initiation factor 4E (eIF-4E), conserved site	1210	1	1210	100	Nt24	7314964	7318812	1210	-	1210	15
target_01605	Nitab4.5_0001079g0120	Unknown	1071	1	1071	100	Nt24	7310139	7312030	1072	-	1072	0
target_01606	Nitab4.5_0001079g0190	Unknown	503	1	503	100	Nt24	7309166	7309694	529	-	503	26
target_01607	Nitab4.5_0001079g0180	Adenylylsulphate kinase	1199	1	1199	100	Nt24	7299259	7307838	1215	-	1215	3
target_01608	Nitab4.5_0002445g0060	Thioredoxin, Thioredoxin-like fold, Thioredoxin domain	448	2	448	99.7768	Nt24	7089465	7089911	447	+	447	0
target_01609	Nitab4.5_0010347g0010	Asparagine-tRNA ligase, Aminoacyl-tRNA synthetase, class II (D/K/N)-like, Nucleic acid-binding, OB-fold, OB-fold nucleic acid binding domain, AA-tRNA synthetase-type, Aspartyl/Asparaginyl-tRNA synthetase, class IIb, Aminoacyl-tRNA synthetase, class II (D/K/N), Aminoacyl-tRNA synthetase, class II	2007	1	2007	100	NtUn4	144834690	144837680	2008	-	2008	0
target_01610	Nitab4.5_0002445g0040	RNA recognition motif domain, Nucleotide-binding, alpha-beta plait	1801	1	1801	100	Nt24	7098697	7105208	1619	-	1619	23
target_01611	Nitab4.5_0002445g0060	Thioredoxin, Thioredoxin-like fold, Thioredoxin domain	939	1	939	100	Nt24	7090530	7091858	945	-	945	1
target_01612	Nitab4.5_0002445g0030	Asparagine-tRNA ligase, Nucleic acid-binding, OB-fold, Aminoacyl-tRNA synthetase, class II, Aminoacyl-tRNA synthetase, class II (D/K/N)-like, Aspartyl/Asparaginyl-tRNA synthetase, class IIb, OB-fold nucleic acid binding domain, AA-tRNA synthetase-type, Aminoacyl-tRNA synthetase, class II (D/K/N)	1625	1	1625	100	Nt24	7107834	7110443	1628	-	1628	0
target_01613	Nitab4.5_0007477g0010	Transcription factor IIS, N-terminal, Transcription elongation factor, TFIIS/CRSP70, N-terminal, sub-type	2248	1	2248	100	NtUn5	124206492	124209867	2265	+	2265	42
target_01614	Nitab4.5_0002606g0040	Tetrahydrofolate dehydrogenase/cyclohydrolase, conserved site, Tetrahydrofolate dehydrogenase/cyclohydrolase, NAD(P)-binding domain, Tetrahydrofolate dehydrogenase/cyclohydrolase, NAD(P)-binding domain, Tetrahydrofolate dehydrogenase/cyclohydrolase, catalytic domain	1400	1	1400	100	Nt05	54108601	54120641	1404	+	1404	0
target_01615	Nitab4.5_0002606g0020	Homeodomain-like, Myb domain, plants, Myb domain, SANT/Myb domain	1015	1	1015	100	Nt05	54130225	54131239	1015	+	1015	0
target_01616	Nitab4.5_0002606g0030	Cyclin-like, Cyclin A/B/D/E, Cyclin, N-terminal, Cyclin, C-terminal domain	1975	1	1975	100	Nt05	54134679	54137258	1975	+	1975	0
target_01617	Nitab4.5_0000387g0010	Peptidase M50	2718	1	2718	100	Nt05	42099468	42107157	2768	-	2768	36
target_01618	Nitab4.5_0000387g0060	Ankyrin repeat, Ankyrin repeat-containing domain, MSP domain, PapD-like	1814	631	1814	65.2701	Nt05	42198959	42200142	1184	-	1184	0
target_01619	Nitab4.5_0000387g0040	Homeodomain-like, Myb domain, SANT/Myb domain	1161	1	1161	100	Nt05	42039864	42041445	1161	+	1161	0
target_01620	Nitab4.5_0000387g0020	Unknown	650	1	650	100	Nt05	42056914	42058722	651	+	651	0
target_01621	Nitab4.5_0004148g0060	Amino acid/polyamine transporter I	3308	1	3308	100	NtUn6	79667144	79673900	3364	+	3364	15
target_01622	Nitab4.5_0004148g0010	Uncharacterised protein family Cys-rich	1365	1	1365	100	NtUn6	79477921	79480917	1368	+	1368	0
target_01623	Nitab4.5_0004148g0020	Leucine-rich repeat, Serine-threonine/tyrosine-protein kinase catalytic domain, Concanavalin A-like lectin/glucanase, subgroup, Protein kinase-like domain, Protein kinase domain, Leucine-rich repeat-containing N-terminal, type 2	3067	1	3067	100	NtUn6	79482075	79486255	3067	+	3067	11
target_01624	Nitab4.5_0004148g0050	Exostosin-like	1652	1	1652	100	NtUn6	79531415	79534394	1658	+	1658	0
target_01625			1664	1	1664	100	NtUn6	79603693	79607343	1667	-	1667	1
target_01626	Nitab4.5_0004148g0070	NADH:cytochrome b5 reductase (CBR), Oxidoreductase FAD/NAD(P)-binding, Oxidoreductase, FAD-binding domain, Riboflavin synthase-like beta-barrel, Flavoprotein pyridine nucleotide cytochrome reductase, Ferredoxin reductase-type FAD-binding domain	1737	1	1737	100	NtUn6	79597944	79602618	1744	-	1744	23
target_01627	Nitab4.5_0000186g0010	YTH domain	2782	1	2782	100	Nt14	58197654	58208009	2788	+	2788	7
target_01628	Nitab4.5_0006454g0020	DNA methylase, N-6 adenine-specific, conserved site, DNA methylase, N-6 adenine-specific, eukaryotic	1126	1	1126	100	NtUn5	113038203	113047942	1133	+	1133	2
target_01629	Nitab4.5_0006454g0030	t-SNARE, Syntaxin, N-terminal domain	2230	654	2230	70.7175	NtUn5	113077809	113083719	1601	+	1601	13
target_01630			1833	1	1833	100	NtUn5	113106280	113108729	1833	+	1833	16
target_01631			589	1	589	100	NtUn5	113122967	113123555	589	+	589	0
target_01632	Nitab4.5_0010347g0020	RNA recognition motif domain, Nucleotide-binding, alpha-beta plait	2885	1	2885	100	NtUn4	144826731	144833331	2875	-	2875	35
target_01633			754	1	754	100	Nt05	47270160	47270913	754	+	754	0
target_01634	Nitab4.5_0006601g0010	K Homology domain, type 1, Zinc finger, CCCH-type, Oligopeptide/dipeptide ABC transporter, C-terminal, K Homology domain	1182	1	1182	100	NtUn6	114585193	114588994	1186	-	1186	0
target_01635	Nitab4.5_0007056g0010	Plastid lipid-associated protein/fibrillin conserved domain	1624	1	1624	100	NtUn2	121368955	121378541	1629	+	1629	25
target_01636	Nitab4.5_0000349g0240	Protein notum homologue	527	80	527	85.0095	Nt05	9906846	9907338	449	+	449	0
target_01637	Nitab4.5_0000349g0220	Unknown	894	1	894	100	Nt05	9908758	9914721	896	+	896	0
target_01638	Nitab4.5_0007025g0010	Multicopper oxidase, copper-binding site, Multicopper oxidase, type 3, Cupredoxin, Multicopper oxidase, type 2, Laccase, Multicopper oxidase, type 1	946	1	946	100	NtUn8	118649035	118649980	946	-	946	0
target_01639			847	1	847	100	NtUn5	153067136	153067982	847	-	847	0
target_01640	Nitab4.5_0001711g0040	Bifunctional inhibitor/plant lipid transfer protein/seed storage helical domain, Plant lipid transfer protein/Par allergen	545	1	545	100	Nt24	35018516	35019655	548	-	548	0
target_01641	Nitab4.5_0007991g0010	Pentatricopeptide repeat, Histone-fold, Tetratricopeptide-like helical, Histone H3	1891	1	1891	100	NtUn1	131212967	131214857	1891	-	1891	0
target_01642	Nitab4.5_0000956g0190	Pollen Ole e 1 allergen/extensin	1181	1	914	77.392	Nt24	45249751	45250664	914	-	914	0
target_01643	Nitab4.5_0000956g0220	Translocon-associated protein (TRAP), alpha subunit	1571	1	1571	100	Nt24	45243717	45247790	1577	-	1577	10
target_01644	Nitab4.5_0000956g0160	Triosephosphate isomerase, bacterial/eukaryotic, Triosephosphate isomerase, Aldolase-type TIM barrel, Triosephosphate isomerase, active site	615	1	615	100	Nt24	45233348	45234974	614	+	614	28
target_01645	Nitab4.5_0000956g0200	Nucleolar 27S pre-rRNA processing, Urb2/Npa2, C-terminal	7337	1	7337	100	Nt24	45216209	45227028	7337	-	7337	11
target_01646	Nitab4.5_0000956g0170	ER lumen protein retaining receptor	1419	1	1419	100	Nt24	45186101	45191251	1435	-	1435	36
target_01647	Nitab4.5_0000956g0150	Major intrinsic protein, Aquaporin-like	1281	379	1281	70.4918	Nt24	45178191	45179093	903	-	903	0
target_01648	Nitab4.5_0000956g0100	Magnesium transporter NIPA	1920	1	1920	100	Nt24	45355029	45365429	1922	-	1922	22
target_01649-1	Nitab4.5_0000876g0130	Plastocyanin-like, Cupredoxin	722	1	722	100	NtUn1	23022737	23024551	721	-	721	0
target_01649-2	Nitab4.5_0000876g0130	Plastocyanin-like, Cupredoxin	722	1	722	100	Nt05	3703775	3705589	721	-	721	0
target_01650-1	Nitab4.5_0000876g0150	Unknown	966	1	966	100	NtUn1	23016287	23019084	967	-	967	0
target_01650-2	Nitab4.5_0000876g0150	Unknown	966	1	966	100	Nt05	3697325	3700122	967	-	967	0
target_01651	Nitab4.5_0011086g0010	Single-stranded nucleic acid binding R3H, SUZ domain, R3H domain-containing protein, viridiplantae	1432	1	1432	100	NtUn4	147793705	147798062	1439	-	1439	1
target_01652	Nitab4.5_0000123g0350	Cytochrome P450, conserved site, Cytochrome P450, E-class, group I, Cytochrome P450	1594	2	1594	99.9373	Nt24	49842870	49847527	1478	+	1478	30
target_01653			1730	27	1217	68.8439	NtUn1	156190972	156192162	1191	+	1186	0
target_01654	Nitab4.5_0000452g0100	Protein kinase, ATP binding site, Protein kinase domain, Serine/threonine-protein kinase, active site, Serine/threonine- / dual specificity protein kinase, catalytic domain, Protein kinase-like domain	3155	1	3155	100	Nt04	128996331	129002321	3160	+	3160	45
target_01655	Nitab4.5_0000452g0120	DnaJ domain	1606	1	1606	100	Nt04	129066393	129070855	1608	+	1608	0
target_01656	Nitab4.5_0000452g0090	F-box domain, Protein of unknown function DUF295	589	1	589	100	Nt04	128916049	128916637	589	+	589	0
target_01657	Nitab4.5_0004538g0020	Zinc finger C2H2-type/integrase DNA-binding domain, Zinc finger, C2H2-like, Zinc finger, C2H2	1283	1	1283	100	Nt04	128370462	128373655	1366	-	1366	0
target_01658			1508	1	1508	100	Nt04	128418798	128420811	1509	+	1509	0
target_01659	Nitab4.5_0004538g0010	WD40 repeat, conserved site, WD40 repeat, WD40/YVTN repeat-like-containing domain, G-protein beta WD-40 repeat, WD40-repeat-containing domain	1943	1	1943	100	Nt04	128434066	128440083	1966	+	1966	20
target_01660	Nitab4.5_0000452g0010	Interphotoreceptor retinol-binding, PDZ domain	2754	1	2754	100	Nt04	128732470	128736737	2766	-	2766	61
target_01661	Nitab4.5_0003074g0020	Protein kinase domain, Serine/threonine-protein kinase, active site, Protein kinase-like domain, Protein kinase, ATP binding site, Serine/threonine- / dual specificity protein kinase, catalytic domain	3152	1	3152	100	Nt06	8458197	8464073	3173	-	3173	45
target_01662			2019	27	1214	58.841	NtUn1	156190972	156192158	1188	+	1180	1
target_01663	Nitab4.5_0000603g0020	Leucine-rich repeat, Protein kinase domain, Leucine-rich repeat-containing N-terminal, type 2, Protein kinase-like domain, Leucine-rich repeat, typical subtype	2843	1	2366	83.2219	Nt06	8033624	8035989	2366	-	2366	0
target_01664	Nitab4.5_0008334g0010	Zinc finger, CCCH-type, K Homology domain, type 1, K Homology domain	1182	1	1182	100	NtUn5	131752668	131756531	1183	+	1183	0
target_01665	Nitab4.5_0008334g0020	Late embryogenesis abundant protein, LEA-25/LEA-D113	484	1	484	100	NtUn5	131769061	131769544	484	+	484	0
target_01666	Nitab4.5_0008334g0040	Late embryogenesis abundant protein, LEA-25/LEA-D113	666	1	666	100	NtUn5	131829189	131830344	671	+	671	0
target_01667	Nitab4.5_0002689g0030	Non-structural maintenance of chromosome element 4, C-terminal, Non-structural maintenance of chromosome element 4	1114	1	1114	100	Nt06	16291202	16293326	1118	-	1118	1
target_01668	Nitab4.5_0002689g0040	Glucose/ribitol dehydrogenase, NAD(P)-binding domain	2356	1	2356	100	Nt06	16281842	16285316	2355	-	2355	20
target_01669	Nitab4.5_0000324g0160	NB-ARC, Disease resistance protein, P-loop containing nucleoside triphosphate hydrolase	2399	1	2399	100	NtUn3	7869476	7871867	2399	-	2305	7
target_01670	Nitab4.5_0003890g0010	SNF2-related, Helicase, C-terminal, Homeodomain-like, P-loop containing nucleoside triphosphate hydrolase, Helicase, superfamily 1/2, ATP-binding domain	3501	1	3479	99.3716	Nt06	16594039	16606474	3486	+	3486	19
target_01671	Nitab4.5_0003890g0020	Helicase/SANT-associated, DNA binding, HAS subgroup	3574	52	3574	98.573	Nt06	16608018	16615194	3441	+	3441	3
target_01672			2162	1	2099	97.086	Nt06	16724073	16729096	2095	+	2095	1
target_01673	Nitab4.5_0007619g0020	DNA polymerase alpha/epsilon, subunit B, DNA polymerase delta/II small subunit family	2654	1	2654	100	NtUn4	126377402	126386216	2658	+	2658	0
target_01674	Nitab4.5_0007619g0010	Unknown	635	1	635	100	NtUn4	126402424	126404251	636	+	636	0
target_01675			632	1	632	100	NtUn4	126460785	126463787	632	-	632	0
target_01676	Nitab4.5_0002825g0040	Glucose/ribitol dehydrogenase, Short-chain dehydrogenase/reductase SDR, Polyketide synthase/Fatty acid synthase, KR, NAD(P)-binding domain	691	1	691	100	NtUn1	59385957	59386624	691	-	668	23
target_01677	Nitab4.5_0010699g0010	Aquaporin-like, Major intrinsic protein	783	1	783	100	NtUn1	147878515	147879720	783	-	783	0
target_01678			635	1	635	100	NtUn5	153782031	153783334	634	+	634	1
target_01679			1317	1	800	60.7441	Nt04	102437293	102441892	787	+	787	3
target_01680-1	Nitab4.5_0000736g0010	Armadillo-type fold, Armadillo, Armadillo-like helical	1530	1	1530	100	NtUn5	17021704	17027593	1533	-	1533	0
target_01680-2	Nitab4.5_0000736g0010	Armadillo-type fold, Armadillo, Armadillo-like helical	1530	1	1530	100	Nt06	27984415	27990304	1533	-	1533	0
target_01681-1	Nitab4.5_0000736g0030	Myb domain, SANT/Myb domain, Homeodomain-like, Myb domain, plants	1262	1	1262	100	NtUn5	17077646	17080148	1266	-	1266	1
target_01681-2	Nitab4.5_0000736g0030	Myb domain, SANT/Myb domain, Homeodomain-like, Myb domain, plants	1262	1	1262	100	Nt06	28040357	28042859	1266	-	1266	1
target_01682	Nitab4.5_0005862g0060	BURP domain	1390	1	1390	100	NtUn6	105422925	105424314	1390	+	1390	0
target_01683	Nitab4.5_0005862g0020	Histidine phosphatase superfamily, clade-1	872	1	872	100	NtUn6	105437247	105438270	872	+	872	0
target_01684	Nitab4.5_0005862g0030	Zinc finger, RING/FYVE/PHD-type, Zinc finger, RING-type	1250	1	1250	100	NtUn6	105470377	105472277	1248	-	1248	9
target_01685	Nitab4.5_0001154g0020	YEATS	1414	1	1414	100	Nt06	25914581	25917742	1420	+	1420	0
target_01686	Nitab4.5_0001154g0050	Kinesin, motor domain, Protein of unknown function DUF3490, Kinesin-like protein, P-loop containing nucleoside triphosphate hydrolase	4006	1	4006	100	Nt06	25531274	25537988	4011	+	4011	24
target_01687	Nitab4.5_0001154g0030	Zinc finger, CCHC-type	1089	1	1089	100	Nt06	25676889	25679423	1090	+	1090	0
target_01688	Nitab4.5_0001154g0060	Sugar nucleotide epimerase YfcH,-like putative, NAD-dependent epimerase/dehydratase, NAD(P)-binding domain	1840	1	1840	100	Nt06	25456148	25461043	1843	+	1843	31
target_01689	Nitab4.5_0001154g0060	Sugar nucleotide epimerase YfcH,-like putative, NAD-dependent epimerase/dehydratase, NAD(P)-binding domain	1593	1	1593	100	Nt06	25463778	25468121	1606	+	1606	33
target_01690-1	Nitab4.5_0000215g0110	Coatomer/clathrin adaptor appendage, Ig-like subdomain, Coatomer, gamma subunit, appendage, Ig-like subdomain, Armadillo-like helical, Clathrin/coatomer adaptor, adaptin-like, N-terminal, Clathrin alpha-adaptin/coatomer adaptor, appendage, C-terminal subdomain, Armadillo-type fold, Coatomer/calthrin adaptor appendage, C-terminal subdomain, Coatomer gamma subunit	3237	1204	3237	62.836	NtUn6	4705443	4708454	2047	-	2047	3
target_01690-2	Nitab4.5_0000215g0110	Coatomer/clathrin adaptor appendage, Ig-like subdomain, Coatomer, gamma subunit, appendage, Ig-like subdomain, Armadillo-like helical, Clathrin/coatomer adaptor, adaptin-like, N-terminal, Clathrin alpha-adaptin/coatomer adaptor, appendage, C-terminal subdomain, Armadillo-type fold, Coatomer/calthrin adaptor appendage, C-terminal subdomain, Coatomer gamma subunit	3237	1204	3237	62.836	Nt04	108887359	108890370	2047	+	2047	3
target_01691-1	Nitab4.5_0000215g0100	WD40 repeat, conserved site, WD40-repeat-containing domain, WD40 repeat, G-protein, beta subunit, WD40/YVTN repeat-like-containing domain, Guanine nucleotide-binding protein, beta subunit, G-protein beta WD-40 repeat	1710	1	1710	100	NtUn6	4687955	4704615	1709	-	1709	0
target_01691-2	Nitab4.5_0000215g0100	WD40 repeat, conserved site, WD40-repeat-containing domain, WD40 repeat, G-protein, beta subunit, WD40/YVTN repeat-like-containing domain, Guanine nucleotide-binding protein, beta subunit, G-protein beta WD-40 repeat	1710	1	1710	100	Nt04	108891198	108907858	1709	+	1709	0
target_01692-1	Nitab4.5_0000215g0110	Coatomer/clathrin adaptor appendage, Ig-like subdomain, Coatomer, gamma subunit, appendage, Ig-like subdomain, Armadillo-like helical, Clathrin/coatomer adaptor, adaptin-like, N-terminal, Clathrin alpha-adaptin/coatomer adaptor, appendage, C-terminal subdomain, Armadillo-type fold, Coatomer/calthrin adaptor appendage, C-terminal subdomain, Coatomer gamma subunit	1202	1	1202	100	NtUn6	4710804	4715428	1209	-	1209	1
target_01692-2	Nitab4.5_0000215g0110	Coatomer/clathrin adaptor appendage, Ig-like subdomain, Coatomer, gamma subunit, appendage, Ig-like subdomain, Armadillo-like helical, Clathrin/coatomer adaptor, adaptin-like, N-terminal, Clathrin alpha-adaptin/coatomer adaptor, appendage, C-terminal subdomain, Armadillo-type fold, Coatomer/calthrin adaptor appendage, C-terminal subdomain, Coatomer gamma subunit	1202	1	1202	100	Nt04	108880385	108885009	1209	+	1209	1
target_01693	Nitab4.5_0003999g0010	UbiB domain, Protein kinase-like domain	2721	1	2721	100	Nt06	47606229	47630368	2534	+	2534	14
target_01694	Nitab4.5_0000743g0250	EF-hand domain, EF-hand domain pair, LETM1-like	1432	1	1432	100	Nt13	130902907	130909467	1442	-	1442	1
target_01695	Nitab4.5_0000743g0190	Pentatricopeptide repeat, Tetratricopeptide-like helical	2551	29	2551	98.9024	Nt13	130897390	130899912	2523	-	2523	0
target_01696	Nitab4.5_0000743g0160	Ribosomal protein S27/S33, mitochondrial	409	1	409	100	Nt13	130886670	130887078	409	-	409	0
target_01697	Nitab4.5_0000743g0180	Rad21/Rec8-like protein, C-terminal, eukaryotic, Rad21/Rec8-like protein, C-terminal, Rad21/Rec8-like protein, N-terminal	915	1	915	100	Nt13	130867692	130871922	915	-	915	0
target_01698	Nitab4.5_0005935g0020	Ribosomal protein L15e, Ribosomal protein L23/L15e core domain, Ribosomal protein L15e, conserved site, Ribosomal protein L15e core domain	1015	1	1015	100	Nt06	48905715	48907960	1020	+	1020	0
target_01699	Nitab4.5_0003632g0020	LURP1-like domain, Tubby C-terminal-like domain	911	1	911	100	NtUn4	72397751	72399448	913	+	913	0
target_01700	Nitab4.5_0006974g0030	Pentatricopeptide repeat, Tetratricopeptide-like helical	2317	1	2317	100	NtUn3	120044303	120046619	2317	-	2316	0
target_01701	Nitab4.5_0006974g0010	Ribosomal protein S9, Ribosomal protein S9, conserved site, Ribosomal protein S5 domain 2-type fold, Ribosomal protein S5 domain 2-type fold, subgroup	1594	1	1594	100	NtUn3	120035675	120040738	1594	-	1594	0
target_01702	Nitab4.5_0006974g0020	Pentatricopeptide repeat	1709	396	1709	76.8871	NtUn3	119989261	119990574	1314	-	1314	0
target_01703	Nitab4.5_0005182g0030	Glycoside hydrolase, family 1, Glycoside hydrolase, catalytic domain, Glycoside hydrolase, family 1, active site, Glycoside hydrolase, superfamily	2636	1	2636	100	NtUn6	95690834	95695814	2638	+	2638	19
target_01704	Nitab4.5_0005182g0020	Protein kinase domain, Serine/threonine- / dual specificity protein kinase, catalytic domain, Protein kinase, ATP binding site, Mitogen-activated protein (MAP) kinase, conserved site, Protein kinase-like domain	2964	1	2964	100	NtUn6	95699503	95705636	2983	+	2983	13
target_01705	Nitab4.5_0005182g0010	WD40 repeat, WD40 repeat, conserved site, WD40/YVTN repeat-like-containing domain, G-protein beta WD-40 repeat, WD40-repeat-containing domain	1181	1	981	83.0652	NtUn6	95638592	95639572	981	-	981	0
target_01706	Nitab4.5_0012395g0010	Peroxin-3	1911	1	1911	100	NtUn5	150250039	150259723	1920	+	1920	22
target_01707	Nitab4.5_0004703g0020	Unknown	598	1	598	100	NtUn6	88499888	88500485	598	-	598	0
target_01708			923	1	782	84.7237	NtUn6	88513667	88517117	782	-	782	0
target_01709			442	1	442	100	NtUn6	88508444	88508885	442	-	442	0
target_01710	Nitab4.5_0004703g0060	Zinc finger, RING-type, Zinc finger, RING/FYVE/PHD-type	1548	1	1548	100	NtUn6	88565924	88570372	1548	+	1548	23
target_01711	Nitab4.5_0004200g0090	Pirin, Pirin, N-terminal domain, RmlC-like cupin domain, RmlC-like jelly roll fold, Pirin, C-terminal domain	1583	1	1583	100	NtUn8	79854947	79858665	1591	-	1591	7
target_01712	Nitab4.5_0004200g0020	NB-ARC, P-loop containing nucleoside triphosphate hydrolase	3002	1108	3002	63.1246	NtUn8	79694476	79696370	1895	-	1895	0
target_01713	Nitab4.5_0000666g0100	Phospholipase C, phosphatidylinositol-specific, Y domain, Phospholipase C, phosphatidylinositol-specific , X domain, Phosphoinositide phospholipase C, C2 domain, Phospholipase C, phosphoinositol-specific, EF-hand-like, PLC-like phosphodiesterase, TIM beta/alpha-barrel domain, EF-hand domain pair	2558	1	2558	100	Nt06	76839887	76846434	2565	+	2565	5
target_01714	Nitab4.5_0003496g0010	WD40 repeat, WD40-repeat-containing domain, WD40/YVTN repeat-like-containing domain, WD40 repeat, conserved site	2286	1	2286	100	Nt16	83032892	83039694	2308	+	2308	3
target_01715	Nitab4.5_0000666g0110	Mad3/BUB1 homology region 1, Mitotic checkpoint serine/threonine protein kinase Bub1/Mitotic spindle checkpoint component Mad3	2082	676	1987	63.0163	Nt06	76440050	76441361	1312	-	1311	0
target_01716	Nitab4.5_0000666g0130	Concanavalin A-like lectin/glucanase, subgroup, Protein kinase domain, Protein kinase-like domain, Serine-threonine/tyrosine-protein kinase catalytic domain, Leucine-rich repeat-containing N-terminal, type 2	2808	1	2808	100	Nt06	76430983	76435634	2812	-	2812	20
target_01717	Nitab4.5_0001106g0080	Putative S-adenosyl-L-methionine-dependent methyltransferase	2653	1	2637	99.3969	Nt06	76077129	76080967	2644	-	2644	0
target_01718	Nitab4.5_0001106g0120	Kelch repeat type 1, Galactose oxidase, beta-propeller, Development/cell death domain	1595	1	1595	100	Nt06	75953662	75956095	1595	+	1595	0
target_01719	Nitab4.5_0001106g0140	Biotin/lipoyl attachment, Single hybrid motif	1874	1	1874	100	Nt06	75799207	75805487	1849	-	1849	17
target_01720	Nitab4.5_0002226g0010	Unknown	1145	19	1145	98.4279	NtUn7	47039945	47042463	1127	-	1127	0
target_01721	Nitab4.5_0002713g0060	Protein kinase domain, Protein kinase, ATP binding site, Calcium/calmodulin-dependent/calcium-dependent protein kinase, Serine/threonine- / dual specificity protein kinase, catalytic domain, NAF domain, Protein kinase-like domain, Serine/threonine-protein kinase, active site, NAF/FISL domain	1426	1	1426	100	Nt06	63091761	63093186	1426	-	1425	0
target_01722			1007	1	1007	100	NtUn4	154214464	154215664	1009	-	1009	0
target_01723	Nitab4.5_0009404g0010	Cleavage/polyadenylation specificity factor, A subunit, C-terminal	1967	1	1967	100	NtUn5	139146876	139153686	1966	+	1966	18
target_01724	Nitab4.5_0009404g0020	Clp, N-terminal	1265	1	1265	100	NtUn5	139159781	139166513	1266	+	1266	0
target_01725	Nitab4.5_0009404g0010	Cleavage/polyadenylation specificity factor, A subunit, C-terminal	863	1	701	81.2283	NtUn5	139135069	139141478	705	+	705	0
target_01726	Nitab4.5_0009404g0010	Cleavage/polyadenylation specificity factor, A subunit, C-terminal	3043	1	3043	100	NtUn5	139115097	139124146	2555	+	2555	1
target_01727	Nitab4.5_0006649g0010	PMR5 N-terminal domain, PC-Esterase	1938	1	1938	100	NtUn8	114353840	114358124	1939	+	1939	0
target_01728	Nitab4.5_0002419g0070	Per1-like	560	1	560	100	Nt06	95460739	95461949	559	+	559	0
target_01729			1106	1	1106	100	Nt06	95077916	95079940	1107	+	1107	3
target_01730			448	1	448	100	NtUn1	156126089	156126536	448	-	448	0
target_01731	Nitab4.5_0005379g0040	Transcription factor, TCP, Transcription factor TCP subgroup	1180	1	1180	100	Nt06	94500706	94501885	1180	-	1180	0
target_01732	Nitab4.5_0004911g0040	Transcription factor, MADS-box	1324	1	1324	100	Nt06	94227644	94244675	1333	-	1333	1
target_01733	Nitab4.5_0004911g0020	Oxoglutarate/iron-dependent dioxygenase, Prolyl 4-hydroxylase, alpha subunit	1099	1	1099	100	Nt06	94398613	94403172	1106	-	1106	0
target_01734	Nitab4.5_0004911g0010	Haem peroxidase, plant/fungal/bacterial, Haem peroxidase, Peroxidases heam-ligand binding site, Plant peroxidase	605	1	605	100	Nt06	94409495	94410102	608	+	605	3
target_01735	Nitab4.5_0004911g0030	Domain of unknown function DUF4378	1937	8	1168	59.938	Nt06	94203420	94204580	1161	-	1160	0
target_01736			971	395	971	59.4233	Nt06	95470624	95472852	578	+	578	0
target_01737	Nitab4.5_0008764g0030	ABC transporter-like, ABC transporter type 1, transmembrane domain, ABC transporter, conserved site, P-loop containing nucleoside triphosphate hydrolase, ABC transporter, transmembrane domain, AAA+ ATPase domain	3739	1	3739	100	Nt06	95508760	95516748	3762	+	3762	20
target_01738-1	Nitab4.5_0008764g0010	Unknown	930	1	930	100	NtUn7	153070650	153071579	930	+	930	0
target_01738-2	Nitab4.5_0008764g0010	Unknown	930	1	930	100	Nt06	95517186	95518115	930	+	930	0
target_01739	Nitab4.5_0008764g0020	Protein kinase domain, Serine/threonine- / dual specificity protein kinase, catalytic domain, Protein kinase, ATP binding site, Serine/threonine-protein kinase, active site, Protein kinase-like domain	1920	1	1920	100	Nt06	95522707	95525225	1921	+	1921	1
target_01740	Nitab4.5_0001559g0010	Putative S-adenosyl-L-methionine-dependent methyltransferase	2549	1	2549	100	NtUn6	34076252	34079596	2554	-	2554	18
target_01741	Nitab4.5_0007088g0030	WD40 repeat, Zinc finger, CCCH-type, WD40-repeat-containing domain, WD40/YVTN repeat-like-containing domain, G-protein beta WD-40 repeat, WD40 repeat, conserved site	2201	166	2201	92.5034	Nt06	95699177	95707700	2043	+	2043	23
target_01742			802	1	802	100	NtUn4	87151525	87152326	802	-	802	0
target_01743			1120	1	1120	100	Nt17	147250569	147251960	1125	-	1125	10
target_01744	Nitab4.5_0001373g0060	Cyclin, C-terminal domain, Cyclin, N-terminal, Cyclin-like	1485	1	1485	100	Nt17	147242137	147243631	1495	-	1485	10
target_01745	Nitab4.5_0001373g0100	Tensin phosphatase, C2 domain, Phosphatase tensin type, Protein-tyrosine phosphatase, active site, C2 domain	2788	1	2788	100	Nt17	147172512	147178013	2840	-	2840	3
target_01746	Nitab4.5_0001373g0040	Protein kinase domain, Leucine rich repeat 4, Leucine-rich repeat-containing N-terminal, type 2, Protein kinase-like domain, Leucine-rich repeat	2543	1	2543	100	Nt17	147388461	147391996	2545	+	2545	0
target_01747	Nitab4.5_0001373g0010	Chromo domain-like, MRG domain, RNA binding activity-knot of a chromodomain, Chromo domain/shadow, MRG	1695	1	1695	100	Nt17	147519339	147528349	1722	-	1722	2
target_01748	Nitab4.5_0001373g0020	HAD-like domain, Cation-transporting P-type ATPase, P-type ATPase, A domain	3860	1	1842	47.7202	Nt17	147510445	147517894	1837	-	1837	5
target_01749	Nitab4.5_0008152g0010	Drug/metabolite transporter	1283	13	1283	99.0647	NtUn4	130984305	130990417	1282	+	1282	0
target_01750	Nitab4.5_0006100g0010	Helicase, C-terminal, RNA helicase, ATP-dependent, DEAD-box, conserved site, Helicase, superfamily 1/2, ATP-binding domain, P-loop containing nucleoside triphosphate hydrolase, RNA helicase, DEAD-box type, Q motif, DNA/RNA helicase, DEAD/DEAH box type, N-terminal	969	1	969	100	NtUn3	109804557	109805355	962	-	962	1
target_01751	Nitab4.5_0006100g0010	Helicase, C-terminal, RNA helicase, ATP-dependent, DEAD-box, conserved site, Helicase, superfamily 1/2, ATP-binding domain, P-loop containing nucleoside triphosphate hydrolase, RNA helicase, DEAD-box type, Q motif, DNA/RNA helicase, DEAD/DEAH box type, N-terminal	663	1	663	100	NtUn3	109803253	109803915	663	-	663	0
target_01752			1346	673	1310	47.3997	NtUn6	153538531	153539168	638	-	638	0
target_01753	Nitab4.5_0007448g0020	Concanavalin A-like lectin/glucanase, subgroup, Protein kinase domain, Protein kinase, ATP binding site, Serine/threonine-protein kinase, active site, Protein kinase-like domain	1661	1	1661	100	NtUn4	124643106	124647003	1667	-	1667	0
target_01754	Nitab4.5_0007448g0030	CDP-alcohol phosphatidyltransferase	1992	1	1801	90.4116	NtUn4	124617974	124622851	1786	-	1786	3
target_01755	Nitab4.5_0007448g0010	Pentatricopeptide repeat, Tetratricopeptide-like helical	1306	1	1306	100	NtUn4	124613019	124614324	1306	-	1306	0
target_01756	Nitab4.5_0007448g0040	Adenosine/AMP deaminase domain	2155	1	2155	100	NtUn4	124685068	124689923	2163	-	2163	14
target_01757	Nitab4.5_0005987g0010	Protein phosphatase 2C (PP2C)-like domain, Protein phosphatase 2C, Protein phosphatase 2C, manganese/magnesium aspartate binding site	1515	1	1515	100	NtUn5	107323509	107326405	1506	-	1506	0
target_01758	Nitab4.5_0002394g0060	AMP-binding enzyme C-terminal domain, AMP-binding, conserved site, AMP-dependent synthetase/ligase	1945	1	1945	100	Nt06	99484524	99489044	1947	-	1947	27
target_01759	Nitab4.5_0002394g0030	Pheromone shutdown, TraB	1810	1	1810	100	Nt06	99125654	99128906	1816	-	1816	0
target_01760	Nitab4.5_0004439g0170	Peptidase A22B, signal peptide peptidase, Presenilin/signal peptide peptidase	1437	1	1437	100	Nt06	100626863	100632756	1438	+	1438	0
target_01761	Nitab4.5_0004439g0160	Beta-Casp domain, Beta-lactamase-like, Cleavage and polyadenylation specificity factor 2, C-terminal, RNA-metabolising metallo-beta-lactamase, Cleavage and polyadenylation specificity factor subunit 2	2753	1	2753	100	Nt06	100668634	100675897	2776	+	2776	3
target_01762	Nitab4.5_0004439g0160	Beta-Casp domain, Beta-lactamase-like, Cleavage and polyadenylation specificity factor 2, C-terminal, RNA-metabolising metallo-beta-lactamase, Cleavage and polyadenylation specificity factor subunit 2	769	45	769	94.2783	Nt06	100681964	100683035	725	-	725	24
target_01763	Nitab4.5_0004439g0130	S-layer homology domain	4034	1	4034	100	Nt06	100685088	100691676	4035	+	4035	18
target_01764	Nitab4.5_0004439g0110	Ribosomal protein L36e	627	1	627	100	Nt06	100699373	100700914	627	+	627	10
target_01765	Nitab4.5_0004439g0150	Lipase, class 3, Mono-/di-acylglycerol lipase, N-terminal	1853	1	1853	100	Nt06	100728831	100732793	1858	+	1858	0
target_01766	Nitab4.5_0004439g0100	Non-haem dioxygenase N-terminal domain, Oxoglutarate/iron-dependent dioxygenase, Isopenicillin N synthase-like	1171	455	1171	61.2297	Nt06	100744125	100744841	717	-	717	0
target_01767	Nitab4.5_0004439g0100	Non-haem dioxygenase N-terminal domain, Oxoglutarate/iron-dependent dioxygenase, Isopenicillin N synthase-like	1597	1	1597	100	Nt06	100740240	100742709	1600	-	1600	23
target_01768	Nitab4.5_0005845g0030	Protein notum homologue	2368	1	2368	100	NtUn6	105292225	105300690	2376	-	2376	0
target_01769	Nitab4.5_0005845g0050	Peptidase S8, subtilisin-related, Peptidase S8/S53 domain, Peptidase S8A, tripeptidyl peptidase II, Peptidase S8, subtilisin, Ser-active site	991	1	991	100	NtUn6	105275894	105278335	994	-	994	0
target_01770	Nitab4.5_0005845g0040	Peptidase S8, subtilisin-related	5421	1	5421	100	NtUn6	105242309	105273190	5445	-	5445	61
target_01771			1949	1	1949	100	Nt16	56466895	56472625	1950	-	1950	0
target_01772	Nitab4.5_0002857g0010	Oxidoreductase, molybdopterin-binding domain, NADH:cytochrome b5 reductase (CBR), Oxidoreductase, FAD-binding domain, Oxidoreductase, molybdopterin binding site, Moybdenum cofactor oxidoreductase, dimerisation, Ferredoxin reductase-type FAD-binding domain, Cytochrome b5-like heme/steroid binding domain, Immunoglobulin E-set, Cytochrome b5, heme-binding site, Nitrate reductase NADH dependent, Flav…	3115	1	3115	100	Nt16	56810263	56815756	3116	+	3116	0
target_01773	Nitab4.5_0001625g0030	Chloramphenicol acetyltransferase-like domain, Transferase	1559	1	1003	64.3361	Nt06	101710172	101711174	1003	-	1003	0
target_01774	Nitab4.5_0001625g0010	Sec-independent protein translocase protein TatA/E, Sec-independent protein translocase protein TatA/B/E	1760	1	1760	100	Nt06	101792594	101797023	1764	-	1764	0
target_01775	Nitab4.5_0001625g0020	Unknown	1613	1	1613	100	Nt06	101846781	101852065	1615	+	1615	1
target_01776	Nitab4.5_0001625g0050	Citrate transporter-like domain	1833	1	1833	100	Nt06	101485601	101490198	1834	+	1834	0
target_01777	Nitab4.5_0001625g0060	Equilibrative nucleoside transporter	1460	1	1460	100	Nt06	101494099	101496972	1460	+	1460	0
target_01778	Nitab4.5_0007038g0010	Protein kinase domain, Protein kinase-like domain, Protein kinase, ATP binding site, Serine/threonine- / dual specificity protein kinase, catalytic domain	1505	1	1505	100	NtUn7	119068192	119069795	1502	+	1502	0
target_01779	Nitab4.5_0012102g0010	PTR2 family proton/oligopeptide symporter, conserved site, Proton-dependent oligopeptide transporter family, Major facilitator superfamily domain, general substrate transporter	1052	51	1052	95.2471	NtUn3	150748654	150750866	880	-	880	1
target_01780			636	1	636	100	Nt22	10822122	10822845	636	+	636	17
target_01781			737	1	737	100	NtUn4	54558028	54558776	749	+	737	12
target_01782	Nitab4.5_0002637g0090	Domain of unknown function DUF21, CBS domain	1594	1	1594	100	NtUn4	54581558	54583848	1594	-	1594	29
target_01783			1384	1	1333	96.315	NtUn7	152913378	152914710	1333	+	1333	0
target_01784	Nitab4.5_0008661g0040	Polyketide cyclase/dehydrase, START-like domain	864	1	864	100	NtUn3	135330521	135333851	865	-	865	0
target_01785	Nitab4.5_0005537g0040	Carbohydrate binding domain CBM49, Glycoside hydrolase, family 9, Six-hairpin glycosidase-like, Glycoside hydrolase, family 9, active site, Six-hairpin glycosidase	2735	1	2735	100	NtUn6	101162044	101167468	2741	-	2741	0
target_01786	Nitab4.5_0005537g0010	Protein phosphatase 2C (PP2C)-like domain, Protein phosphatase 2C	1425	1	1425	100	NtUn6	101158529	101160931	1426	-	1426	0
target_01787	Nitab4.5_0005537g0030	Unknown	1272	1	1272	100	NtUn6	101210048	101216216	1275	+	1275	0
target_01788	Nitab4.5_0007521g0030	Membrane insertase YidC/Oxa1, C-terminal, Membrane insertase OXA1/ALB3/YidC	574	1	574	100	NtUn4	125406410	125407124	508	-	508	0
target_01789	Nitab4.5_0007521g0030	Membrane insertase YidC/Oxa1, C-terminal, Membrane insertase OXA1/ALB3/YidC	1679	1	1679	100	NtUn4	125397652	125405999	1686	-	1686	1
target_01790	Nitab4.5_0001748g0070	ATPase, AAA-type, conserved site, ATPase, AAA-type, core, P-loop containing nucleoside triphosphate hydrolase, AAA+ ATPase domain	2765	51	2765	98.1917	Nt04	51804857	51810455	2727	-	2727	24
target_01791	Nitab4.5_0001748g0070	ATPase, AAA-type, conserved site, ATPase, AAA-type, core, P-loop containing nucleoside triphosphate hydrolase, AAA+ ATPase domain	1077	1	1049	97.4002	Nt04	51810698	51812712	1048	-	1048	12
target_01792	Nitab4.5_0001748g0060	F-box domain	1506	1	1506	100	Nt04	51828254	51831094	1510	+	1510	0
target_01793	Nitab4.5_0001748g0080	Reticulon	1243	1	1243	100	Nt04	51832025	51833935	1247	+	1247	2
target_01794	Nitab4.5_0002340g0020	Timeless protein, Timeless C-terminal	4050	1	4018	99.2099	Nt06	104888833	104899022	3716	-	3716	20
target_01795			851	1	851	100	Nt04	51602546	51603573	608	-	608	0
target_01796	Nitab4.5_0001748g0050	Voltage-dependent anion channel	2309	1	2309	100	Nt04	51627250	51630877	2312	+	2312	15
target_01797	Nitab4.5_0012058g0010	SET domain, PWWP domain, Zinc finger, PHD-type, Zinc finger, PHD-finger, Zinc finger, PHD-type, conserved site, Zinc finger, RING/FYVE/PHD-type, Histone-lysine N-methyltransferase ATX, Zinc finger, FYVE/PHD-type	5400	1	5400	100	NtUn2	151008315	151019665	5410	-	5410	84
target_01798	Nitab4.5_0001245g0030	Phosphoesterase domain, Phosphoesterase At2g46880	949	1	949	100	Nt09	52603985	52608630	1022	+	1022	0
target_01799	Nitab4.5_0005393g0030	Glycogen/starch synthase, ADP-glucose type, Glycosyl transferase, family 1, Starch synthase, catalytic domain	3382	1	3382	100	NtUn8	98378463	98389257	3385	+	3385	0
target_01800	Nitab4.5_0002302g0060	Pentatricopeptide repeat, Glycoside hydrolase, family 5, conserved site, Tetratricopeptide-like helical	4912	1262	4912	74.3282	NtUn4	49562712	49566362	3651	-	3651	0
target_01801	Nitab4.5_0002302g0030	Rubredoxin-type fold	1440	1	1440	100	NtUn4	49329615	49333731	1380	-	1380	15
target_01802	Nitab4.5_0002302g0020	Sulfotransferase domain, P-loop containing nucleoside triphosphate hydrolase	1111	1	1111	100	NtUn4	49374897	49376007	1111	+	1111	0
target_01803	Nitab4.5_0002302g0020	Sulfotransferase domain, P-loop containing nucleoside triphosphate hydrolase	2285	1	2285	100	NtUn4	49379704	49382656	2285	+	2285	0
target_01804	Nitab4.5_0002302g0040	Unknown	584	1	584	100	NtUn4	49456621	49459819	584	+	584	0
target_01805	Nitab4.5_0001762g0080	Cellulose synthase, Zinc finger, RING/FYVE/PHD-type	718	1	689	95.961	NtUn1	41003900	41004588	689	+	689	0
target_01806	Nitab4.5_0001762g0060	GAT, Target of Myb protein 1, VHS subgroup, ENTH/VHS, VHS	1488	1	1488	100	NtUn1	40981107	40987485	1489	+	1489	0
target_01807	Nitab4.5_0001762g0090	Exostosin-like	1336	1	1336	100	NtUn1	40990873	40993406	1341	+	1341	1
target_01808	Nitab4.5_0001762g0080	Cellulose synthase, Zinc finger, RING/FYVE/PHD-type	3120	1	3120	100	NtUn1	41004500	41008299	2858	+	2858	14
target_01809	Nitab4.5_0001762g0090	Exostosin-like	895	1	895	100	NtUn1	40997936	40999269	906	+	906	11
target_01810	Nitab4.5_0001762g0040	EF-hand domain, EF-hand domain pair, EF-Hand 1, calcium-binding site	592	1	592	100	NtUn1	40837812	40838403	592	-	592	0
target_01811	Nitab4.5_0001762g0030	RNA recognition motif domain, Nucleotide-binding, alpha-beta plait	1320	1	1320	100	NtUn1	40832352	40836849	1328	-	1328	1
target_01812	Nitab4.5_0001762g0010	Heat shock factor (HSF)-type, DNA-binding, Winged helix-turn-helix DNA-binding domain, Heat shock transcription factor family, Heat shock transcription factor, plant	1832	1	1832	100	NtUn1	40684639	40687847	1832	+	1832	0
target_01813	Nitab4.5_0001762g0020	F-box domain	1503	1	1503	100	NtUn1	40691791	40693299	1509	+	1503	6
target_01814	Nitab4.5_0004530g0020	SANT/Myb domain, Myb domain, Homeodomain-like	1407	3	1407	99.8579	NtUn1	88342911	88344948	1379	+	1379	12
target_01815	Nitab4.5_0004530g0070	WD40 repeat, G-protein beta WD-40 repeat, WD40/YVTN repeat-like-containing domain, WD40 repeat, conserved site, WD40-repeat-containing domain, Small-subunit processome, Utp13	1361	38	1361	97.2814	NtUn1	88388625	88392827	1329	-	1329	0
target_01816	Nitab4.5_0004530g0040	Ribokinase, Carbohydrate kinase PfkB, Carbohydrate/puine kinase, PfkB, conserved site	2041	1	1990	97.5012	NtUn1	88508316	88512413	1998	+	1998	0
target_01817	Nitab4.5_0004530g0070	WD40 repeat, G-protein beta WD-40 repeat, WD40/YVTN repeat-like-containing domain, WD40 repeat, conserved site, WD40-repeat-containing domain, Small-subunit processome, Utp13	2423	1	2423	100	NtUn1	88393975	88401858	2430	+	2430	25
target_01818	Nitab4.5_0004530g0060	NAD(P)-binding domain	1466	1	1466	100	NtUn1	88404802	88406932	1467	+	1467	0
target_01819	Nitab4.5_0004530g0100	Nuclease-related domain, NERD	1660	1	1660	100	NtUn1	88408646	88417750	1666	+	1666	1
target_01820	Nitab4.5_0004530g0080	WEB family	3201	1	3201	100	NtUn1	88426422	88430388	3202	+	3202	0
target_01821	Nitab4.5_0000701g0010	GAT	1003	1	1003	100	Nt21	26935442	26945757	1010	+	1010	1
target_01822			424	1	424	100	Nt04	65697601	65698024	424	+	424	0
target_01823	Nitab4.5_0005207g0020	Glycosyl transferase, family 29	2492	1	2492	100	NtUn5	96545069	96551665	2506	+	2506	43
target_01824	Nitab4.5_0005207g0030	ATPase, V1 complex, subunit C	2205	1	2205	100	NtUn5	96488828	96504511	2213	-	2213	5
target_01825	Nitab4.5_0005207g0010	Myc-type, basic helix-loop-helix (bHLH) domain	1789	1	1789	100	NtUn5	96410780	96413016	1795	-	1795	64
target_01826			541	3	541	99.6303	Nt06	113223763	113224301	539	-	537	0
target_01827	Nitab4.5_0001451g0070	Protein kinase domain, Serine/threonine- / dual specificity protein kinase, catalytic domain, Protein kinase, ATP binding site, Protein kinase-like domain, Serine/threonine-protein kinase, active site	2372	1	2372	100	Nt06	112909905	112914057	2380	-	2380	1
target_01828	Nitab4.5_0001451g0080	Pyruvate dehydrogenase E1 component subunit beta, Transketolase, C-terminal/Pyruvate-ferredoxin oxidoreductase, domain II, Transketolase-like, pyrimidine-binding domain, Transketolase, C-terminal	2083	1	2083	100	Nt06	112903783	112907793	2010	-	2010	7
target_01829	Nitab4.5_0001451g0030	Domain of unknown function DUF4210	2660	1	2660	100	Nt06	113075183	113083000	2679	-	2679	3
target_01830	Nitab4.5_0001451g0040	Uncharacterised protein family UPF0497, trans-membrane plant subgroup, Uncharacterised protein family UPF0497, trans-membrane plant	846	1	846	100	Nt06	113115730	113117535	846	+	846	7
target_01831	Nitab4.5_0006110g0080	Zinc finger, FYVE/PHD-type, G protein alpha subunit, helical insertion, Guanine nucleotide binding protein (G-protein), alpha subunit	457	1	457	100	NtUn1	111089121	111089577	457	+	457	0
target_01832	Nitab4.5_0006110g0030	Cyclic nucleotide-binding domain, Ankyrin repeat, Ankyrin repeat-containing domain, Cyclic nucleotide-binding-like, Potassium channel, plant-type, RmlC-like jelly roll fold, Ion transport domain, Potassium channel, voltage-dependent, EAG/ELK/ERG	894	1	894	100	NtUn1	111075660	111077708	895	+	895	0
target_01833	Nitab4.5_0006110g0010	Ribosomal protein L29	746	1	746	100	NtUn1	111079244	111080845	747	+	747	0
target_01834	Nitab4.5_0006110g0020	Unknown	786	1	786	100	NtUn1	111084255	111087901	790	+	790	1
target_01835	Nitab4.5_0006110g0030	Cyclic nucleotide-binding domain, Ankyrin repeat, Ankyrin repeat-containing domain, Cyclic nucleotide-binding-like, Potassium channel, plant-type, RmlC-like jelly roll fold, Ion transport domain, Potassium channel, voltage-dependent, EAG/ELK/ERG	1805	1	1805	100	NtUn1	111066296	111070724	1820	-	1820	1
target_01836	Nitab4.5_0005973g0040	DNA polymerase alpha/epsilon, subunit B, DNA polymerase epsilon, subunit B, DNA polymerase epsilon subunit B, N-terminal	2831	1	2831	100	Nt06	114921416	114926136	2843	+	2843	35
target_01837			421	1	421	100	Nt06	114961323	114961743	421	+	421	0
target_01838	Nitab4.5_0005973g0020	Myb domain, Homeodomain-like, SANT/Myb domain	599	1	599	100	Nt06	115002152	115003081	600	+	600	0
target_01839	Nitab4.5_0005973g0030	Argonaute/Dicer protein, PAZ domain, Stem cell self-renewal protein Piwi, Ribonuclease H-like domain, Argonaut, glycine-rich domain, Domain of unknown function DUF1785	5244	1	5244	100	Nt06	115052822	115059737	5308	+	5308	83
target_01840	Nitab4.5_0005973g0050	Sucrose synthase, Sucrose synthase, plant/cyanobacteria, Glycosyl transferase, family 1	4031	1	4031	100	Nt06	115060844	115065064	4055	+	4055	12
target_01841	Nitab4.5_0003066g0020	Ion transport domain, Cyclic nucleotide-binding domain, RmlC-like jelly roll fold, Cyclic nucleotide-binding-like	6616	1	6238	94.2866	NtUn8	60368067	60447288	7311	-	7311	43
target_01842	Nitab4.5_0003066g0060	Pyridoxal phosphate-dependent transferase, Aminotransferase, class I/classII, Pyridoxal phosphate-dependent transferase, major region, subdomain 2, Pyridoxal phosphate-dependent transferase, major region, subdomain 1, Aminotransferase, class-II, pyridoxal-phosphate binding site	1761	1	1751	99.4321	NtUn8	60507241	60510232	1754	+	1754	31
target_01843	Nitab4.5_0003066g0030	Glutamate decarboxylase, Pyridoxal phosphate-dependent decarboxylase, Pyridoxal phosphate-dependent transferase, major region, subdomain 1, Pyridoxal phosphate-dependent transferase	2009	1	2009	100	NtUn8	60550474	60553523	2016	-	2016	16
target_01844	Nitab4.5_0003066g0040	1-aminocyclopropane-1-carboxylate deaminase/D-cysteine desulfhydrase, Tryptophan synthase beta subunit-like PLP-dependent enzymes superfamily	2319	1	2319	100	NtUn8	60537722	60545564	2325	-	2325	7
target_01845	Nitab4.5_0003066g0060	Pyridoxal phosphate-dependent transferase, Aminotransferase, class I/classII, Pyridoxal phosphate-dependent transferase, major region, subdomain 2, Pyridoxal phosphate-dependent transferase, major region, subdomain 1, Aminotransferase, class-II, pyridoxal-phosphate binding site	926	1	876	94.6004	NtUn8	60510223	60511820	880	-	880	0
target_01846	Nitab4.5_0005200g0010	NAC domain	1029	1	1029	100	Nt06	114441383	114445254	1033	-	1033	1
target_01847	Nitab4.5_0005200g0050	Unknown	1767	1	1767	100	Nt06	114432843	114440133	1769	-	1769	0
target_01848	Nitab4.5_0005200g0030	CAP Gly-rich domain	1666	1	1623	97.419	Nt06	114422185	114423807	1623	-	1623	0
target_01849	Nitab4.5_0005200g0040	RNA-processing protein, HAT helix, Tetratricopeptide-like helical, siRNA-mediated silencing protein NRDE-2	4483	1	4483	100	Nt06	114406372	114417899	4490	+	4490	1
target_01850	Nitab4.5_0005200g0060	Serine/threonine- / dual specificity protein kinase, catalytic domain, Protein kinase domain, Protein kinase-like domain, Serine/threonine-protein kinase, active site	4259	1	4259	100	Nt06	114326275	114336765	4238	+	4238	2
target_01851	Nitab4.5_0004454g0060	Zinc finger, C2H2-like, Zinc finger, PHD-type, conserved site, Zinc finger, C2H2, Zinc finger C2H2-type/integrase DNA-binding domain	1722	1	1722	100	NtUn6	84558188	84561625	1719	+	1719	0
target_01852	Nitab4.5_0004454g0040	Unknown	809	1	809	100	NtUn6	84475845	84479928	811	+	811	0
target_01853	Nitab4.5_0004454g0040	Unknown	895	1	895	100	NtUn6	84473164	84474068	905	-	895	10
target_01854	Nitab4.5_0004454g0010	Sugar isomerase (SIS), CBS domain, Phosphosugar isomerase, KdsD/KpsF-type	1332	1	1332	100	NtUn6	84441694	84444722	1331	-	1331	1
target_01855	Nitab4.5_0012840g0010	Glycosyl transferase, family 8	2986	1	2986	100	NtUn6	150599149	150605949	3006	+	3006	28
target_01856	Nitab4.5_0018685g0010	EF-hand domain pair, EF-Hand 1, calcium-binding site, EF-hand domain	981	177	981	82.0591	NtUn1	154982005	154985027	811	-	811	2
target_01857			859	1	859	100	Nt06	113905402	113906260	859	-	859	0
target_01858	Nitab4.5_0003309g0060	Endonuclease/exonuclease/phosphatase, Inositol polyphosphate-related phosphatase	1864	1	1864	100	Nt06	114064695	114067137	1877	+	1877	4
target_01859	Nitab4.5_0003309g0050	Unknown	2071	1	2071	100	Nt06	114077275	114083560	2073	+	2073	0
target_01860	Nitab4.5_0003309g0070	Acid phosphatase, type 5, Phosphoesterase domain	1646	1	1646	100	Nt06	114088936	114090610	1675	+	1646	29
target_01861	Nitab4.5_0003309g0080	Unknown	400	1	400	100	Nt06	114041734	114042133	400	+	400	0
target_01862	Nitab4.5_0005056g0020	P-type ATPase, A domain, HAD-like domain, P-type ATPase, phosphorylation site, Cation-transporting P-type ATPase, subfamily IV, Cation-transporting P-type ATPase, P-type ATPase, cytoplasmic domain N	4205	1	4205	100	NtUn8	92747795	92752739	4195	+	4195	16
target_01863	Nitab4.5_0003040g0140	Retroviral aspartyl protease	968	1	968	100	NtUn8	60256923	60257921	972	-	972	0
target_01864	Nitab4.5_0003040g0160	Unknown	409	1	409	100	NtUn8	60236103	60236511	409	-	409	0
target_01865	Nitab4.5_0003040g0130	Zinc finger, RING-type, Zinc finger, RING/FYVE/PHD-type	1477	491	1477	66.8246	NtUn8	60227130	60228116	987	-	987	0
target_01866	Nitab4.5_0003040g0120	Oligosaccharyl transferase, STT3 subunit	1725	7	1725	99.6522	NtUn8	60215087	60217632	1724	-	1724	0
target_01867	Nitab4.5_0004612g0070	Tetratricopeptide TPR2, Pentatricopeptide repeat, Tetratricopeptide-like helical, Concanavalin A-like lectin/glucanase, subgroup, Concanavalin A-like lectin/glucanases superfamily, Glycoside hydrolase, family 16, active site, Glycoside hydrolase, family 16, Tetratricopeptide repeat, Thioredoxin-like fold	2658	1	2658	100	Nt06	115849984	115852641	2658	+	2658	0
target_01868	Nitab4.5_0004612g0070	Tetratricopeptide TPR2, Pentatricopeptide repeat, Tetratricopeptide-like helical, Concanavalin A-like lectin/glucanase, subgroup, Concanavalin A-like lectin/glucanases superfamily, Glycoside hydrolase, family 16, active site, Glycoside hydrolase, family 16, Tetratricopeptide repeat, Thioredoxin-like fold	1416	1	1416	100	Nt06	115858718	115860314	1418	+	1418	26
target_01869	Nitab4.5_0004612g0070	Tetratricopeptide TPR2, Pentatricopeptide repeat, Tetratricopeptide-like helical, Concanavalin A-like lectin/glucanase, subgroup, Concanavalin A-like lectin/glucanases superfamily, Glycoside hydrolase, family 16, active site, Glycoside hydrolase, family 16, Tetratricopeptide repeat, Thioredoxin-like fold	1473	1	1473	100	Nt06	115861745	115864847	1475	+	1475	0
target_01870	Nitab4.5_0004612g0050	Glucose/ribitol dehydrogenase, Short-chain dehydrogenase/reductase SDR, NAD(P)-binding domain	1961	1	1961	100	Nt06	115872125	115881659	1978	+	1978	3
target_01871	Nitab4.5_0004170g0020	Domain of unknown function DUF2404	3148	1	3148	100	Nt04	40444523	40450644	3150	-	3150	0
target_01872	Nitab4.5_0004170g0050	Ribosomal protein S2, conserved site, Ribosomal protein S2, eukaryotic/archaeal, Ribosomal protein S2, Ribosomal protein S2, flavodoxin-like domain, Ribosomal protein S2, eukaryotic	1390	1	1390	100	Nt04	40441516	40443675	1394	-	1394	1
target_01873	Nitab4.5_0004170g0070	Glycoside hydrolase, family 27, Glycosyl hydrolase, family 13, all-beta, Aldolase-type TIM barrel, Glycoside hydrolase, superfamily, Glycoside hydrolase, clan GH-D	2702	1	2702	100	Nt04	40382440	40387980	2721	-	2721	17
target_01874	Nitab4.5_0004170g0030	SANT/Myb domain, Myb-like domain, Homeodomain-like	2173	217	2173	90.0598	Nt04	40378093	40380049	1957	-	1957	0
target_01875	Nitab4.5_0004170g0010	Unknown	1854	1	1854	100	Nt04	40300062	40306121	1856	-	1856	0
target_01876	Nitab4.5_0004170g0040	Leucine-rich repeat, Protein kinase-like domain, Protein kinase domain, Leucine-rich repeat-containing N-terminal, type 2, Serine-threonine/tyrosine-protein kinase catalytic domain	2181	1	2181	100	Nt04	40293534	40296753	2182	-	2182	0
target_01877	Nitab4.5_0008182g0030	Glycoside hydrolase, family 35, D-galactoside/L-rhamnose binding SUEL lectin domain, Glycoside hydrolase, superfamily, Galactose-binding domain-like, Glycoside hydrolase, catalytic domain	4589	1	4589	100	NtUn6	130261533	130271698	4622	-	4622	52
target_01878	Nitab4.5_0008182g0010	Unknown	672	1	672	100	NtUn6	130253782	130257147	672	-	672	1
target_01879	Nitab4.5_0008182g0050	Cytochrome P450, Cytochrome P450, conserved site, Cytochrome P450, E-class, group I	1532	1	1508	98.4334	NtUn6	130232796	130236040	1509	-	1509	0
target_01880	Nitab4.5_0008182g0040	Protein kinase domain, Protein kinase-like domain, Serine/threonine-protein kinase, active site, Serine/threonine- / dual specificity protein kinase, catalytic domain, Protein kinase, ATP binding site, Nuclear transport factor 2, eukaryote	2556	1	2556	100	NtUn6	130219952	130226527	2561	+	2561	16
target_01881	Nitab4.5_0008182g0060	Unknown	1208	1	1208	100	NtUn6	130227604	130230479	1214	+	1214	28
target_01882	Nitab4.5_0008182g0020	Unknown	1590	1	1590	100	NtUn6	130196534	130201431	1598	-	1598	3
target_01883	Nitab4.5_0001495g0040	Phosphoesterase domain, Serine/threonine-specific protein phosphatase/bis(5-nucleosyl)-tetraphosphatase	1852	1	1852	100	Nt04	40075166	40080633	1876	-	1876	6
target_01884	Nitab4.5_0001495g0100	Protein virilizer, Armadillo-type fold	5111	1	5111	100	Nt04	39959667	39976980	5122	-	5122	9
target_01885	Nitab4.5_0001495g0100	Protein virilizer, Armadillo-type fold	1460	1	926	63.4247	Nt04	39981678	39982603	927	-	925	2
target_01886	Nitab4.5_0001495g0080	Pentatricopeptide repeat, CDT1 Geminin-binding domain-like, Tetratricopeptide-like helical	1720	1	1720	100	Nt04	39991199	39992918	1720	-	1720	0
target_01887	Nitab4.5_0001495g0080	Pentatricopeptide repeat, CDT1 Geminin-binding domain-like, Tetratricopeptide-like helical	536	1	536	100	Nt04	39999418	39999953	536	+	536	0
target_01888	Nitab4.5_0001495g0020	Unknown	1312	1	1312	100	Nt04	40067623	40069997	1323	-	1323	0
target_01889	Nitab4.5_0001495g0050	Protein of unknown function DUF1308	1641	1	1641	100	Nt04	40061700	40064593	1650	-	1650	1
target_01890	Nitab4.5_0001495g0030	Aminoacyl-tRNA synthetase, class II (D/K/N)-like, Asparagine-tRNA ligase, Aminoacyl-tRNA synthetase, class II (D/K/N), Nucleic acid-binding, OB-fold, Aspartyl/Asparaginyl-tRNA synthetase, class IIb, OB-fold nucleic acid binding domain, AA-tRNA synthetase-type, Aminoacyl-tRNA synthetase, class II	3189	1	3189	100	Nt04	40050397	40057500	3195	-	3195	28
target_01891	Nitab4.5_0001495g0060	BRO1 domain	2336	1	2336	100	Nt04	40042062	40048425	2339	-	2339	6
target_01892	Nitab4.5_0007114g0010	CBS domain, Aldolase-type TIM barrel	1333	1	1333	100	NtUn3	121755208	121758385	1333	-	1333	3
target_01893			1914	68	854	41.1181	NtUn1	156284426	156285212	787	+	787	0
target_01894	Nitab4.5_0002522g0070	Fe-S metabolism associated domain, SufE-like, Quinolinate synthetase A	2866	1	2866	100	Nt06	120261330	120265971	2871	+	2871	28
target_01895	Nitab4.5_0003736g0040	Protein kinase-like domain, Serine/threonine- / dual specificity protein kinase, catalytic domain, Protein kinase domain, Serine/threonine-protein kinase, active site	2411	1	2411	100	NtUn4	73965969	73969422	2412	-	2412	29
target_01896	Nitab4.5_0023806g0010	Leucine-rich repeat, Leucine-rich repeat, typical subtype	3145	1	3145	100	NtUn3	153947653	153950797	3145	-	3145	0
target_01897			927	1	927	100	NtUn5	144513353	144516202	931	-	931	4
target_01898	Nitab4.5_0010443g0020	Zinc finger, GRF-type	656	1	656	100	NtUn5	144508903	144509558	656	-	656	0
target_01899	Nitab4.5_0001479g0010	Protein kinase domain, Leucine rich repeat 4, Leucine-rich repeat-containing N-terminal, type 2, Leucine-rich repeat, typical subtype, Protein kinase-like domain, Serine/threonine- / dual specificity protein kinase, catalytic domain, Protein kinase, ATP binding site, Leucine-rich repeat, Serine/threonine-protein kinase, active site	3579	645	3579	82.0061	NtUn6	32272193	32275127	2935	-	2933	0
target_01900	Nitab4.5_0005021g0050	Lateral organ boundaries, LOB	643	1	643	100	NtUn2	94867517	94868159	643	-	643	0
target_01901-1	Nitab4.5_0005021g0010	Pentatricopeptide repeat	1768	1	1768	100	NtUn3	154312660	154314427	1768	+	1768	0
target_01901-2	Nitab4.5_0005021g0010	Pentatricopeptide repeat	1768	1	1768	100	NtUn2	94829043	94830810	1768	-	1768	0
target_01902	Nitab4.5_0004478g0050	Major facilitator superfamily, Major facilitator superfamily domain, general substrate transporter, Nodulin-like	1832	572	1832	68.8319	NtUn6	85103614	85104874	1261	-	1261	0
target_01903	Nitab4.5_0004478g0050	Major facilitator superfamily, Major facilitator superfamily domain, general substrate transporter, Nodulin-like	1973	686	1973	65.2813	NtUn6	85099066	85100353	1288	-	1288	0
target_01904	Nitab4.5_0005402g0040	Helix-turn-helix motif, Homeobox domain, Homeodomain-like, Homeobox, conserved site, Leucine zipper, homeobox-associated	1290	1	1290	100	Nt04	28457929	28459701	1291	-	1291	0
[truncated: 41,249 more rows]
