# Supplementary material for: Highly Efficient and Comprehensive Identification of Ethyl Methanesulfonate-Induced Mutations in Nicotiana tabacum L. by Whole-Genome and Whole-Exome Sequencing
Source: Front Plant Sci. 2021 Jun 1;12:671598. doi: 10.3389/fpls.2021.671598 (PMC8204250; doi:10.3389/fpls.2021.671598)
Supplement: Supplementary Figure 1 — Target coverage and identity in the Nitab-v4.5_wes sequences. Histograms of the BLAST mapping of the target regions to Nitab-v4.5_wes sequences. (A) Percentage of query length; (B) Percentage identity. Most of the target regions had very high (>90%) coverage and identity. [file Data_Sheet_1.zip › Supplementary materials/Supplementary Table 6.xlsx]

## Sheet: Sheet1
Supplementary Table 6 Mutations detected in target regions of the 19 NtEMS lines with 160 x whole-exome sequencing data
SampleName	EMS concentration (%)	No. of mutations
		SNV	DEL (<100 bp)	DEL (>=100 bp)	INS	MultiAllelic	Total
NtEMS-01	0.8	2371	13	1	17	13	2415
NtEMS-02	0.8	4295	13	0	22	3	4333
NtEMS-03	0.6	1954	11	0	17	5	1987
NtEMS-04	0.6	3810	18	1	20	8	3857
NtEMS-05	0.8	2625	12	0	14	9	2660
NtEMS-06	0.6	2386	8	1	15	4	2414
NtEMS-07	0.8	2634	7	3	11	3	2658
NtEMS-08	0.6	2570	15	4	10	3	2602
NtEMS-09	0.6	2839	10	0	17	6	2872
NtEMS-10	0.8	3740	29	0	13	3	3785
NtEMS-11	0.8	3325	23	0	25	9	3382
NtEMS-12	0.8	2943	13	0	12	10	2978
NtEMS-13	0.8	3869	16	1	19	9	3914
NtEMS-14	0.8	2950	6	1	16	4	2977
NtEMS-15	0.6	2072	13	0	20	3	2108
NtEMS-16	0.6	3140	8	2	16	4	3170
NtEMS-17	0.8	4543	22	0	13	7	4585
NtEMS-18	0.8	4916	21	0	23	6	4966
NtEMS-19	0.8	3457	4	0	18	4	3483
Total		60439	262	14	318	113	61146
Average		3181	13.7895	0.736842	16.7368	5.94737	3218.21
