# Supplementary material for: Highly Efficient and Comprehensive Identification of Ethyl Methanesulfonate-Induced Mutations in Nicotiana tabacum L. by Whole-Genome and Whole-Exome Sequencing
Source: Front Plant Sci. 2021 Jun 1;12:671598. doi: 10.3389/fpls.2021.671598 (PMC8204250; doi:10.3389/fpls.2021.671598)
Supplement: Supplementary Figure 1 — Target coverage and identity in the Nitab-v4.5_wes sequences. Histograms of the BLAST mapping of the target regions to Nitab-v4.5_wes sequences. (A) Percentage of query length; (B) Percentage identity. Most of the target regions had very high (>90%) coverage and identity. [file Data_Sheet_1.zip › Supplementary materials/Supplementary Table 7.xlsx]

## Sheet: SNVpattern_summary
Supplementary Table 7 Proportions of the mutations detected in the 19 NtEMS lines that were single-nucleotide variations (SNVs)
Type	Ref allele	Alt allele	No. of mutations	%
Transition	C/G	T/A	57804	95.6402
Transition	A/T	G/C	936	1.54867
Transversion	A/T	T/A	647	1.0705
Transversion	C/G	A/T	579	0.957991
Transversion	A/T	C/G	262	0.433495
Transversion	C/G	G/C	211	0.349112
Total			60439	100
