# Supplementary material for: Highly Efficient and Comprehensive Identification of Ethyl Methanesulfonate-Induced Mutations in Nicotiana tabacum L. by Whole-Genome and Whole-Exome Sequencing
Source: Front Plant Sci. 2021 Jun 1;12:671598. doi: 10.3389/fpls.2021.671598 (PMC8204250; doi:10.3389/fpls.2021.671598)
Supplement: Supplementary Figure 1 — Target coverage and identity in the Nitab-v4.5_wes sequences. Histograms of the BLAST mapping of the target regions to Nitab-v4.5_wes sequences. (A) Percentage of query length; (B) Percentage identity. Most of the target regions had very high (>90%) coverage and identity. [file Data_Sheet_1.zip › Supplementary materials/Supplementary Table 8.xlsx]

## Sheet: 160x
Supplementary Table 8 Number of mutations per 10-Mb genomic segments mutations per 10 Mb genomic segment in the target regions on the 24 tobacco chromosomes
Chromosome	Position	Total target length (bp)	NtEMS-01	NtEMS-02	NtEMS-03	NtEMS-04	NtEMS-05	NtEMS-06	NtEMS-07	NtEMS-08	NtEMS-09	NtEMS-10	NtEMS-11	NtEMS-12	NtEMS-13	NtEMS-14	NtEMS-15	NtEMS-16	NtEMS-17	NtEMS-18	NtEMS-19
Nt01	0-10 Mb	143882	4	10	6	11	11	12	4	8	6	14	11	12	22	18	1	15	13	17	15
Nt01	10-20 Mb	40590	4	3	1	7	2	2	1	3	2	1	3	3	3	2	2	1	2	2	0
Nt01	20-30 Mb	59433	3	6	1	9	6	1	0	4	0	4	7	1	4	3	5	5	11	7	4
Nt01	30-40 Mb	79490	4	5	7	6	2	3	0	2	7	6	4	4	6	4	3	2	7	8	5
Nt01	40-50 Mb	46847	8	2	2	4	2	3	6	3	3	5	4	2	5	1	2	3	5	5	4
Nt01	50-60 Mb	45970	6	5	1	4	10	4	2	7	3	6	7	5	4	4	0	3	5	7	5
Nt01	60-70 Mb	40087	2	7	2	5	5	0	3	0	2	6	2	0	5	4	4	0	4	6	1
Nt01	70-80 Mb	30960	3	2	0	2	2	3	0	4	1	3	2	5	3	3	4	1	0	4	0
Nt01	80-90 Mb	62328	0	5	3	11	1	3	1	4	2	4	5	6	5	3	2	7	8	11	8
Nt01	90-100 Mb	45321	2	5	6	5	4	3	1	6	0	10	6	5	3	1	1	3	4	6	3
Nt01	100-110 Mb	49819	2	3	3	2	2	3	0	4	1	3	3	5	3	3	5	3	3	4	6
Nt01	110-120 Mb	54704	5	7	3	2	1	3	0	4	4	12	7	0	5	2	0	3	8	6	5
Nt01	120-130 Mb	184600	5	19	9	16	10	9	7	10	7	22	12	10	19	9	9	13	18	20	13
Nt01	130- Mb	108164	5	11	5	6	6	5	4	10	2	10	9	8	12	6	2	10	9	12	2
Nt02	0-10 Mb	243808	17	17	5	13	7	15	18	13	15	17	15	10	18	18	11	9	30	20	16
Nt02	10-20 Mb	196374	11	16	2	16	12	11	8	9	13	11	10	11	12	13	5	10	19	23	23
Nt02	20-30 Mb	114984	16	15	4	6	6	2	17	9	7	3	11	8	7	9	6	4	12	10	11
Nt02	30-40 Mb	47856	1	7	2	5	4	4	5	2	2	1	6	6	3	3	5	7	11	8	5
Nt02	40-50 Mb	74380	0	7	3	4	6	3	1	3	5	8	7	4	4	3	3	4	4	8	6
Nt02	50-60 Mb	89155	1	8	4	7	3	3	4	6	6	4	2	9	4	14	3	4	8	4	7
Nt02	60-70 Mb	205520	12	17	8	20	13	7	8	8	11	18	12	10	16	7	10	8	14	21	12
Nt02	70-80 Mb	215133	12	21	7	16	15	7	8	12	18	22	15	20	19	16	9	12	17	24	11
Nt02	80-90 Mb	144358	8	11	6	14	6	9	4	7	8	7	15	12	19	7	6	11	17	14	8
Nt02	90-100 Mb	192921	14	15	8	11	9	7	8	8	7	10	12	10	12	11	10	9	14	20	14
Nt02	100- Mb	266932	15	23	11	20	12	7	4	14	12	15	10	16	18	19	6	13	22	19	15
Nt03	0-10 Mb	34059	2	2	3	1	0	2	1	1	1	4	2	6	3	1	0	2	0	4	2
Nt03	10-20 Mb	52565	1	6	1	2	7	3	6	4	1	5	8	4	10	8	3	1	5	4	3
Nt03	20-30 Mb	102625	1	10	5	16	5	11	7	4	7	8	5	2	14	11	3	2	9	5	9
Nt03	30-40 Mb	135712	2	18	2	13	10	6	6	5	7	12	7	6	14	5	12	11	10	18	13
Nt03	40-50 Mb	108436	3	12	6	6	5	4	5	2	8	7	6	7	7	8	6	6	10	10	7
Nt03	50-60 Mb	99782	4	10	3	4	4	12	3	6	6	12	4	8	9	10	7	3	16	17	16
Nt03	60-70 Mb	111589	5	6	8	6	10	4	10	3	5	4	9	9	8	11	3	6	12	7	8
Nt03	70-80 Mb	93489	10	9	3	7	7	7	6	4	1	11	9	7	5	6	6	7	21	14	10
Nt03	80-90 Mb	89049	8	8	2	4	6	4	4	5	5	6	9	7	5	3	6	4	10	8	10
Nt03	90- Mb	266320	10	21	12	21	12	22	15	9	14	28	26	14	16	23	18	15	8	24	20
Nt04	0-10 Mb	277362	12	29	10	29	12	17	20	11	15	23	18	16	24	22	21	14	25	26	14
Nt04	10-20 Mb	265198	11	27	16	35	26	14	15	14	10	25	16	19	23	17	12	12	21	28	26
Nt04	20-30 Mb	192040	4	17	2	12	9	14	7	7	12	13	11	8	12	14	7	9	16	18	15
Nt04	30-40 Mb	233198	9	25	8	18	16	13	17	11	14	17	12	7	21	13	14	13	15	22	21
Nt04	40-50 Mb	274492	14	15	13	24	15	21	12	16	16	16	14	19	14	12	17	22	28	15	23
Nt04	50-60 Mb	232602	17	24	11	13	10	7	7	12	8	8	16	14	18	15	14	11	22	20	11
Nt04	60-70 Mb	215751	13	23	10	16	5	9	6	10	11	11	18	14	22	15	5	17	14	23	8
Nt04	70-80 Mb	220441	8	14	7	13	3	11	12	10	16	7	15	18	19	15	10	16	16	24	9
Nt04	80-90 Mb	145275	6	11	5	14	11	5	5	6	5	10	4	6	12	11	4	3	9	12	8
Nt04	90-100 Mb	109416	3	13	5	4	6	5	4	9	5	13	5	7	7	9	2	4	11	13	9
Nt04	100-110 Mb	67271	6	8	4	3	1	2	3	5	3	7	8	1	5	3	4	1	6	10	5
Nt04	110-120 Mb	120585	5	7	5	12	4	5	10	7	9	9	6	10	9	6	8	3	6	15	10
Nt04	120-130 Mb	95633	3	9	7	7	7	5	3	5	8	4	6	7	11	10	3	9	8	10	8
Nt04	130- Mb	87675	5	6	2	6	3	5	4	7	4	6	8	16	9	12	6	3	6	5	8
Nt05	0-10 Mb	102066	3	26	4	5	4	4	6	8	4	4	5	3	9	6	7	5	5	12	8
Nt05	10-20 Mb	123126	5	8	9	9	2	7	6	8	5	13	4	7	13	6	6	4	10	10	8
Nt05	20-30 Mb	59346	5	7	2	8	2	2	2	2	7	3	6	5	6	5	4	2	6	4	4
Nt05	30-40 Mb	42660	5	3	4	6	2	4	5	2	0	3	9	2	4	4	1	6	4	2	0
Nt05	40-50 Mb	57642	2	8	1	2	0	4	3	2	2	1	1	6	6	3	2	4	5	5	2
Nt05	50-60 Mb	80362	5	8	0	8	2	3	3	5	6	5	5	3	7	6	2	4	10	8	1
Nt05	60-70 Mb	69516	4	4	1	5	6	3	5	6	2	5	9	3	10	4	2	7	6	7	1
Nt05	70-80 Mb	58504	2	2	0	3	0	1	2	2	4	3	0	2	6	1	2	4	7	3	5
Nt05	80-90 Mb	89049	5	8	4	8	7	1	3	4	7	4	9	5	7	4	7	5	13	6	2
Nt05	90-100 Mb	70892	8	2	3	5	3	1	6	3	2	5	6	5	10	4	2	8	13	10	6
Nt05	100- Mb	133884	10	8	7	8	8	5	5	8	4	20	4	8	8	8	4	8	11	12	9
Nt06	0-10 Mb	107791	2	14	3	12	4	6	6	6	10	6	3	4	8	9	3	4	7	11	5
Nt06	10-20 Mb	50490	2	6	2	7	3	2	5	3	1	10	4	4	5	5	2	5	4	4	4
Nt06	20-30 Mb	58452	7	1	0	5	1	3	3	7	4	4	5	4	3	5	5	4	4	2	1
Nt06	30-40 Mb	63846	4	8	2	4	2	8	2	6	7	6	2	6	4	5	1	2	5	7	7
Nt06	40-50 Mb	35016	3	2	0	4	5	1	0	2	0	3	1	0	2	3	1	1	2	4	2
Nt06	50-60 Mb	56308	3	7	4	4	6	1	5	4	3	5	0	4	4	2	0	2	6	5	4
Nt06	60-70 Mb	68835	5	6	4	12	3	3	8	6	5	7	3	4	9	4	4	6	3	4	4
Nt06	70-80 Mb	94673	3	4	4	6	8	4	1	6	4	7	9	3	4	4	4	6	15	4	6
Nt06	80-90 Mb	74415	2	5	5	8	5	2	7	2	3	6	3	7	4	4	7	4	1	9	5
Nt06	90-100 Mb	76344	5	9	4	6	8	5	3	3	2	3	2	3	6	3	1	5	6	11	4
Nt06	100-110 Mb	100754	12	11	5	13	3	3	5	7	4	5	10	5	8	8	5	6	15	10	9
Nt06	110-120 Mb	148594	8	12	2	12	9	8	11	11	9	12	8	5	10	13	5	10	15	18	8
Nt06	120-130 Mb	138082	6	20	6	6	8	4	10	4	8	3	10	7	11	12	6	6	8	19	14
Nt06	130- Mb	134412	20	23	10	14	7	7	9	14	14	10	8	8	8	8	2	8	16	14	9
Nt07	0-10 Mb	151954	13	16	2	11	9	14	5	9	12	15	10	5	20	8	5	13	13	15	13
Nt07	10-20 Mb	163610	5	13	5	12	14	7	17	8	6	7	12	8	11	11	9	8	16	9	12
Nt07	20-30 Mb	100864	6	9	4	15	5	4	7	7	12	2	11	6	11	9	5	6	4	8	7
Nt07	30-40 Mb	135602	6	14	7	6	13	6	8	1	10	13	8	8	19	5	3	6	21	12	14
Nt07	40-50 Mb	79575	4	6	8	6	4	2	3	3	4	8	4	2	9	3	4	1	6	2	5
Nt07	50-60 Mb	55315	2	7	2	1	6	2	3	1	4	4	3	2	2	1	1	3	10	8	1
Nt07	60-70 Mb	86013	4	7	2	8	8	10	3	6	5	6	3	4	3	4	2	6	8	6	5
Nt07	70-80 Mb	101700	4	2	2	4	2	5	3	6	8	9	5	8	5	5	5	8	8	9	9
Nt07	80-90 Mb	84093	1	6	3	7	5	2	1	7	3	6	6	9	8	3	11	5	14	13	10
Nt07	90-100 Mb	93366	1	8	3	2	8	6	6	7	2	5	2	4	7	10	3	4	8	11	8
Nt07	100- Mb	71091	1	4	1	8	6	3	7	2	5	2	7	3	3	4	3	7	8	9	8
Nt08	0-10 Mb	92778	3	10	0	6	6	2	12	6	3	10	3	5	8	4	8	6	6	15	5
Nt08	10-20 Mb	81715	5	2	4	3	2	1	1	1	3	5	3	4	5	4	7	7	1	10	5
Nt08	20-30 Mb	46678	1	2	0	4	5	1	0	3	1	1	3	5	4	1	3	6	5	3	1
Nt08	30-40 Mb	68955	2	10	3	7	4	8	3	4	8	9	6	9	8	6	5	5	7	9	6
Nt08	40-50 Mb	63637	3	6	3	1	4	4	2	4	4	6	36	7	4	4	1	3	7	11	5
Nt08	50-60 Mb	78530	8	2	5	8	2	5	1	4	3	3	1	4	2	5	2	3	9	4	8
Nt08	60-70 Mb	48525	6	2	3	2	1	0	2	1	2	6	3	3	3	5	0	3	3	6	5
Nt08	70-80 Mb	89211	6	8	6	6	7	4	0	2	3	4	8	4	13	3	4	2	5	3	5
Nt08	80-90 Mb	86178	3	5	5	3	5	4	4	2	5	4	6	4	10	5	5	2	13	3	7
Nt08	90-100 Mb	89711	2	11	8	9	6	7	8	2	5	5	1	2	7	3	6	3	14	15	5
Nt08	100- Mb	113308	5	15	9	14	9	4	5	9	4	11	12	6	9	6	3	7	11	6	7
Nt09	0-10 Mb	107176	13	9	6	3	9	7	11	10	3	7	6	6	5	7	7	5	12	11	5
Nt09	10-20 Mb	105092	6	12	7	10	9	8	6	11	4	3	7	5	6	7	4	6	6	12	7
Nt09	20-30 Mb	63656	4	11	1	2	1	3	0	3	3	3	0	3	3	4	3	8	9	9	2
Nt09	30-40 Mb	61663	0	5	1	9	5	3	1	4	5	6	4	4	7	3	2	0	6	8	1
Nt09	40-50 Mb	90225	8	8	5	4	1	3	5	6	4	8	10	4	5	4	4	2	6	8	5
Nt09	50-60 Mb	95745	6	3	2	4	6	2	4	5	7	3	7	6	6	7	3	2	18	10	8
Nt09	60-70 Mb	135285	11	12	1	7	9	7	8	12	9	11	8	14	15	10	1	11	15	19	14
Nt09	70-80 Mb	169235	4	9	9	14	7	6	10	10	14	25	11	11	12	20	8	15	18	16	10
Nt09	80-90 Mb	228655	8	23	11	12	17	9	10	9	14	17	21	7	15	9	9	13	18	18	18
Nt09	90-100 Mb	218736	11	17	8	15	15	18	12	13	12	18	12	13	16	9	7	20	20	30	19
Nt09	100- Mb	164135	7	19	10	9	13	8	8	5	9	12	16	13	12	16	8	12	16	14	15
Nt10	0-10 Mb	136296	11	11	4	19	8	2	13	10	5	13	7	11	15	13	10	16	7	18	10
Nt10	10-20 Mb	99540	5	6	4	9	3	5	6	5	1	4	6	6	6	10	3	5	10	7	3
Nt10	20-30 Mb	58887	1	3	8	5	5	2	2	3	3	2	6	5	3	3	6	4	5	4	3
Nt10	30-40 Mb	66186	7	1	3	5	6	6	3	4	5	9	3	3	2	7	2	14	2	7	3
Nt10	40-50 Mb	52359	1	5	2	6	8	2	2	1	7	3	5	2	5	2	2	4	9	5	2
Nt10	50-60 Mb	85209	10	11	2	9	4	4	8	7	1	8	4	10	5	7	5	3	3	8	5
Nt10	60-70 Mb	75578	1	8	5	3	3	2	2	5	6	8	3	5	5	1	1	3	9	5	5
Nt10	70-80 Mb	76249	1	5	3	4	6	4	4	2	4	6	3	3	5	2	0	3	9	6	3
Nt10	80-90 Mb	93508	4	5	3	5	3	8	1	2	4	10	2	1	5	3	2	9	10	7	1
Nt10	90-100 Mb	54660	3	4	5	2	0	3	5	1	2	14	2	1	4	6	3	1	3	4	0
Nt10	100-110 Mb	106800	3	9	4	5	9	6	3	5	8	13	3	5	7	6	3	6	10	8	6
Nt10	110- Mb	107308	10	11	0	1	8	2	4	4	10	5	9	7	8	5	3	7	11	9	6
Nt11	0-10 Mb	131052	6	3	10	33	4	4	2	8	12	9	8	5	8	8	5	6	6	12	4
Nt11	10-20 Mb	67382	4	6	4	7	7	4	4	3	5	4	5	2	6	2	2	5	6	8	7
Nt11	20-30 Mb	53028	2	4	1	1	2	1	0	2	2	5	3	3	4	6	1	0	5	5	3
Nt11	30-40 Mb	75459	1	11	7	7	3	3	5	2	4	3	11	4	12	5	3	12	11	8	6
Nt11	40-50 Mb	76765	4	6	2	10	2	5	3	7	6	4	6	3	5	5	1	5	7	12	5
Nt11	50-60 Mb	86822	12	3	2	3	2	5	2	4	7	4	5	7	10	3	2	5	8	8	7
Nt11	60-70 Mb	54219	3	8	0	7	1	0	0	5	3	8	1	4	1	2	4	5	1	5	2
Nt11	70-80 Mb	62289	3	9	6	3	2	3	0	2	0	8	4	2	2	5	1	2	14	6	7
Nt11	80- Mb	47136	2	5	1	6	5	2	5	4	5	3	4	2	2	4	3	3	9	8	2
Nt12	0-10 Mb	262329	20	20	21	26	6	21	16	6	19	25	15	17	27	10	9	17	16	23	25
Nt12	10-20 Mb	190593	10	19	16	14	4	5	9	12	7	14	5	11	24	9	5	8	14	24	15
Nt12	20-30 Mb	132820	2	6	5	7	6	3	8	10	2	5	7	8	9	7	6	6	7	16	12
Nt12	30-40 Mb	118523	4	6	1	10	1	3	3	7	5	8	7	8	3	8	2	8	6	15	8
Nt12	40-50 Mb	74978	3	3	5	5	1	3	5	1	3	5	3	5	3	5	0	2	3	4	8
Nt12	50-60 Mb	61807	2	3	7	9	4	2	3	7	1	3	5	4	9	4	2	4	9	5	5
Nt12	60-70 Mb	152556	8	13	6	3	6	3	9	6	5	10	18	8	10	12	8	5	9	16	8
Nt12	70-80 Mb	139489	5	14	4	11	2	8	8	7	7	14	8	8	9	12	11	8	4	13	17
Nt12	80-90 Mb	297157	12	30	13	26	15	8	14	22	14	26	21	24	26	13	18	10	18	26	15
Nt12	90-100 Mb	214473	6	12	11	20	1	4	16	13	13	12	7	13	19	2	7	11	17	14	12
Nt12	100-110 Mb	219507	10	13	11	18	6	6	9	9	9	8	15	10	22	8	10	12	21	15	14
Nt12	110-120 Mb	194256	7	27	9	17	5	5	16	10	18	14	8	12	14	20	8	20	25	16	15
Nt12	120- Mb	185865	12	29	9	16	14	13	18	9	10	35	18	9	23	10	11	11	35	28	19
Nt13	0-10 Mb	237166	7	25	8	22	12	10	8	8	20	13	18	12	16	20	9	7	20	25	16
Nt13	10-20 Mb	215617	12	27	11	11	9	8	15	14	9	13	16	15	16	11	7	12	23	12	18
Nt13	20-30 Mb	146992	2	17	7	9	6	8	6	8	6	7	8	10	8	5	7	9	9	13	5
Nt13	30-40 Mb	136610	5	14	3	11	9	5	8	9	7	7	10	6	9	5	8	8	3	8	14
Nt13	40-50 Mb	88334	8	6	5	5	7	1	1	4	4	3	6	7	7	5	3	2	6	8	14
Nt13	50-60 Mb	98877	4	6	0	9	11	6	6	7	4	10	5	10	8	6	4	4	5	11	16
Nt13	60-70 Mb	70657	4	8	5	5	2	5	7	7	2	5	4	4	3	4	4	9	6	9	4
Nt13	70-80 Mb	61320	2	5	0	5	3	3	4	4	5	2	5	4	7	1	1	3	4	12	2
Nt13	80-90 Mb	146401	5	15	2	8	6	6	10	9	10	8	11	13	15	6	3	11	20	16	5
Nt13	90-100 Mb	84138	7	6	1	10	4	4	4	2	3	11	6	5	7	2	3	4	11	4	8
Nt13	100-110 Mb	141311	5	9	3	9	7	7	8	3	6	2	6	6	12	8	3	6	8	10	5
Nt13	110-120 Mb	181235	14	7	11	15	16	7	15	6	8	11	24	10	15	13	9	14	18	10	8
Nt13	120-130 Mb	204191	15	17	6	14	13	11	6	14	13	15	8	13	23	14	8	8	22	22	16
Nt13	130- Mb	228746	13	16	15	24	15	20	14	18	17	13	18	18	17	14	9	15	26	31	19
Nt14	0-10 Mb	210010	11	22	10	18	11	15	14	14	25	16	15	11	14	17	16	31	17	24	26
Nt14	10-20 Mb	174264	11	13	6	12	5	16	9	6	5	20	10	6	9	9	3	6	14	9	10
Nt14	20-30 Mb	202881	5	19	5	12	8	8	12	6	8	11	12	13	20	9	8	7	27	22	11
Nt14	30-40 Mb	178000	7	11	10	23	8	10	6	14	10	8	14	11	22	5	5	9	12	12	20
Nt14	40-50 Mb	103247	1	5	1	10	5	7	3	4	2	8	4	3	11	7	2	5	7	6	3
Nt14	50-60 Mb	72164	2	11	3	6	5	3	2	2	4	5	4	0	4	3	2	4	9	5	11
Nt14	60-70 Mb	108182	14	8	1	12	6	2	1	7	8	9	14	12	13	7	5	9	6	10	5
Nt14	70-80 Mb	101835	7	6	6	6	1	3	5	3	4	5	8	6	6	4	7	6	7	13	6
Nt14	80-90 Mb	145064	4	7	3	7	8	4	8	3	3	7	16	8	17	3	11	5	14	8	3
Nt14	90-100 Mb	159998	3	5	0	11	5	4	8	6	9	12	9	11	10	9	3	12	9	7	17
Nt14	100-110 Mb	209160	8	27	10	15	10	7	7	13	15	24	9	11	18	8	7	18	9	19	9
Nt14	110- Mb	104890	7	7	3	9	9	6	7	1	12	5	14	6	8	4	3	5	7	19	9
Nt15	0-10 Mb	287590	16	21	9	25	17	15	12	12	10	15	17	14	24	18	6	19	31	21	21
Nt15	10-20 Mb	167313	6	16	8	8	9	7	9	11	11	10	11	11	11	4	10	13	17	18	7
Nt15	20-30 Mb	152511	4	10	4	10	4	8	7	7	10	12	9	13	9	14	5	8	9	11	14
Nt15	30-40 Mb	154123	4	13	6	22	4	3	2	5	10	12	6	8	6	10	3	10	16	14	10
Nt15	40-50 Mb	52977	4	5	1	1	1	3	5	6	3	4	4	3	4	3	1	1	1	4	2
Nt15	50-60 Mb	122206	8	15	1	10	5	7	4	4	5	14	6	12	14	5	4	9	8	17	14
Nt15	60-70 Mb	100050	7	7	2	6	3	6	5	1	6	8	4	10	9	7	3	6	8	10	8
Nt15	70-80 Mb	45981	3	5	1	6	0	4	3	1	5	8	1	7	2	2	3	4	2	4	1
Nt15	80-90 Mb	45513	2	6	2	3	3	1	1	0	2	5	2	4	3	4	5	2	3	6	3
Nt15	90-100 Mb	143456	5	11	4	16	10	9	5	8	8	13	7	11	8	7	7	11	16	12	9
Nt15	100-110 Mb	201597	13	19	8	16	14	9	11	6	10	22	16	12	9	7	5	8	14	19	16
Nt15	110- Mb	126471	6	7	2	5	7	5	3	4	12	8	9	6	7	5	2	6	14	9	11
Nt16	0-10 Mb	133051	9	12	6	9	5	5	4	6	9	4	15	15	11	8	5	4	15	15	13
Nt16	10-20 Mb	43569	0	3	3	1	1	2	1	0	1	2	8	3	2	1	1	0	2	3	3
Nt16	20-30 Mb	51399	4	3	3	7	5	3	2	1	7	4	2	4	5	4	2	7	7	3	2
Nt16	30-40 Mb	77478	4	8	5	8	7	3	5	4	7	10	5	1	11	6	4	6	6	2	8
Nt16	40-50 Mb	89589	3	4	4	10	7	3	4	8	5	6	13	4	7	2	7	7	6	11	2
Nt16	50-60 Mb	87101	3	5	3	4	5	4	3	6	8	9	3	9	6	14	2	8	13	9	8
Nt16	60-70 Mb	87685	3	4	10	5	4	1	2	3	2	1	12	6	4	6	9	2	7	7	4
Nt16	70-80 Mb	94836	6	7	6	9	4	4	9	5	10	6	6	16	7	7	5	3	5	9	8
Nt16	80-90 Mb	69570	1	11	1	7	6	3	4	4	3	4	6	4	5	1	1	3	7	3	1
Nt16	90- Mb	60927	1	3	3	3	0	3	6	2	2	3	6	1	7	3	2	2	1	6	7
Nt17	0-10 Mb	150912	9	10	4	17	7	9	8	9	11	22	11	10	14	16	5	17	20	14	14
Nt17	10-20 Mb	190989	7	17	7	7	6	12	9	6	10	11	12	6	21	7	6	13	18	18	13
Nt17	20-30 Mb	104764	4	5	3	9	10	4	3	6	6	8	6	6	8	3	10	4	12	5	12
Nt17	30-40 Mb	106766	6	8	3	11	5	1	5	6	3	10	8	7	8	6	3	6	1	12	8
Nt17	40-50 Mb	171521	1	12	4	7	5	6	5	11	6	5	15	7	15	8	7	15	9	15	12
Nt17	50-60 Mb	122412	5	10	3	14	6	6	9	5	5	12	7	5	5	6	4	2	10	9	13
Nt17	60-70 Mb	135195	3	9	5	10	2	2	8	10	3	7	7	6	7	9	2	6	6	10	5
Nt17	70-80 Mb	137793	9	17	5	11	10	2	8	10	12	10	10	9	9	8	6	8	13	23	5
Nt17	80-90 Mb	106595	5	7	6	11	5	5	6	6	4	6	9	16	5	5	8	7	7	6	4
Nt17	90-100 Mb	159656	3	14	5	10	9	12	6	9	5	8	10	5	12	10	7	5	13	34	5
Nt17	100-110 Mb	186246	4	10	8	13	26	5	13	8	7	6	10	8	9	13	3	5	15	12	5
Nt17	110-120 Mb	97198	9	9	5	8	4	3	8	1	5	12	4	6	3	1	3	7	7	4	10
Nt17	120-130 Mb	74118	3	5	4	3	6	2	3	3	3	8	4	7	11	8	3	3	6	8	4
Nt17	130-140 Mb	137437	3	7	2	7	4	5	7	19	11	13	11	9	8	11	7	7	12	7	10
Nt17	140-150 Mb	236819	10	19	12	13	15	11	17	15	14	16	15	12	12	10	6	11	18	27	20
Nt17	150-160 Mb	222441	7	17	5	16	8	6	15	15	8	13	8	21	8	27	12	17	12	20	11
Nt17	160-170 Mb	259158	12	27	5	15	15	12	18	9	16	19	9	14	10	18	8	23	21	20	12
Nt17	170-180 Mb	164312	12	15	6	10	4	4	9	9	9	19	13	11	12	10	9	14	17	8	6
Nt17	180-190 Mb	206688	5	18	8	16	6	7	9	5	17	18	8	10	12	11	12	11	19	15	11
Nt17	190-200 Mb	258930	7	18	10	13	13	17	19	13	18	14	18	16	19	15	8	18	26	32	17
Nt17	200-210 Mb	180453	10	19	3	11	12	8	8	7	8	15	8	6	23	12	7	15	22	9	9
Nt17	210- Mb	151023	8	12	10	15	10	5	7	13	9	14	14	18	16	8	9	13	10	9	16
Nt18	0-10 Mb	124601	9	13	5	10	18	4	10	4	9	15	7	7	16	10	2	4	14	11	9
Nt18	10-20 Mb	77949	1	6	1	8	6	5	8	4	4	11	4	3	4	3	1	6	10	7	5
Nt18	20-30 Mb	72597	3	7	3	7	5	1	3	3	5	8	7	3	10	2	4	1	8	5	9
Nt18	30-40 Mb	77076	4	7	2	9	2	5	6	4	4	7	4	4	5	4	6	5	6	9	7
Nt18	40-50 Mb	109380	4	10	2	3	2	3	7	4	6	5	11	7	8	11	4	4	5	8	6
Nt18	50-60 Mb	53856	3	7	2	6	3	0	1	7	5	2	6	5	4	0	3	1	5	7	2
Nt18	60-70 Mb	71127	5	8	3	15	2	0	6	5	10	9	9	1	11	3	6	7	7	8	4
Nt18	70-80 Mb	63222	7	6	3	5	3	3	4	1	2	4	6	5	6	5	7	6	15	9	3
Nt18	80-90 Mb	106512	5	7	4	6	5	9	6	4	8	4	7	11	7	3	2	11	4	10	6
Nt18	90-100 Mb	79859	1	9	5	6	3	5	9	7	2	8	3	6	10	9	9	4	4	14	5
Nt18	100-110 Mb	121483	10	21	5	6	8	4	8	6	12	4	10	7	7	7	7	9	16	18	7
Nt18	110- Mb	68486	1	1	2	6	5	6	3	2	6	7	3	6	6	4	1	5	5	3	6
Nt19	0-10 Mb	168687	8	8	5	8	9	19	13	8	8	11	8	8	13	11	5	10	22	11	13
Nt19	10-20 Mb	111291	9	8	6	15	8	8	4	7	11	9	5	8	7	3	1	4	16	14	11
Nt19	20-30 Mb	103919	4	4	4	9	6	4	4	2	9	8	7	10	9	4	6	9	14	9	6
Nt19	30-40 Mb	72951	3	4	1	5	4	4	4	4	2	7	6	2	1	4	4	4	7	12	7
Nt19	40-50 Mb	144437	6	11	7	8	7	5	6	7	6	15	7	8	12	6	4	8	12	13	4
Nt19	50-60 Mb	202554	12	23	9	21	14	4	8	12	11	10	19	13	16	7	11	8	23	22	16
Nt19	60-70 Mb	281005	21	26	13	17	17	12	18	23	18	30	10	15	26	17	11	19	34	27	16
Nt19	70-80 Mb	313720	11	24	16	19	11	13	18	24	12	19	29	12	21	13	11	10	33	28	11
Nt19	80-90 Mb	252001	9	26	14	23	17	11	16	17	13	15	14	16	11	21	5	8	16	20	21
Nt19	90-100 Mb	215058	16	22	10	26	7	8	14	8	11	10	15	19	21	23	13	8	17	14	17
Nt19	100-110 Mb	388011	10	18	12	15	10	13	8	7	8	14	10	8	13	9	12	12	20	18	16
Nt19	110-120 Mb	193740	16	14	7	14	10	9	9	11	7	19	12	9	11	16	12	20	23	19	10
Nt19	120-130 Mb	244361	16	12	14	19	13	14	12	7	15	22	18	15	25	16	15	13	17	29	22
Nt19	130-140 Mb	265450	15	22	3	17	12	12	17	12	6	12	15	12	20	10	9	15	25	14	19
Nt19	140-150 Mb	182689	10	20	8	15	9	12	13	5	7	12	13	15	9	11	9	13	20	23	15
Nt19	150- Mb	97980	2	7	1	6	7	3	2	8	4	4	2	1	7	1	2	5	8	7	2
Nt20	0-10 Mb	79902	4	11	1	3	3	2	3	5	4	7	5	4	6	3	3	4	8	7	3
Nt20	10-20 Mb	123091	4	12	4	11	4	4	11	7	3	6	9	10	12	6	4	10	11	13	6
Nt20	20-30 Mb	83738	3	7	5	5	2	3	4	1	2	7	7	3	6	4	1	4	10	13	2
Nt20	30-40 Mb	56519	2	8	5	2	2	3	7	1	2	9	3	2	5	1	5	4	8	11	6
Nt20	40-50 Mb	99279	6	13	6	12	4	5	5	1	12	10	6	5	10	7	7	11	14	17	4
Nt20	50-60 Mb	60962	4	2	4	3	5	1	5	4	3	3	3	3	4	3	1	1	11	9	2
Nt20	60-70 Mb	85664	2	9	4	4	8	5	8	4	0	5	7	8	3	9	5	3	7	10	1
Nt20	70-80 Mb	45522	3	2	0	1	2	0	3	1	2	1	1	0	3	3	0	0	1	2	1
Nt20	80-90 Mb	102645	3	11	6	6	6	4	6	6	5	11	11	7	8	6	5	10	7	11	6
Nt20	90-100 Mb	118497	8	7	8	7	5	5	7	8	5	8	12	6	8	6	4	4	18	8	6
Nt20	100- Mb	59726	6	3	6	8	3	7	4	7	4	11	6	8	6	8	7	4	5	7	5
Nt21	0-10 Mb	109839	4	6	4	13	8	2	6	6	6	14	4	3	7	3	4	7	7	7	5
Nt21	10-20 Mb	77043	2	8	3	12	5	2	3	6	3	3	3	5	3	4	1	7	12	12	3
Nt21	20-30 Mb	96291	3	4	8	3	7	5	5	4	14	8	6	5	12	4	6	4	15	6	13
Nt21	30-40 Mb	61209	3	6	3	3	1	1	2	3	5	4	3	1	1	5	3	3	3	3	10
Nt21	40-50 Mb	61972	3	9	2	6	6	1	1	5	1	4	6	4	2	3	4	10	5	8	3
Nt21	50-60 Mb	149492	5	9	4	10	6	7	7	5	6	5	9	6	13	7	3	3	15	13	7
Nt21	60-70 Mb	180282	12	12	10	17	5	4	5	9	15	15	6	11	12	3	7	12	15	18	17
Nt21	70-80 Mb	152737	8	15	13	11	10	5	9	7	7	8	7	8	7	5	5	14	16	16	10
Nt21	80- Mb	62433	3	2	2	2	0	0	1	1	2	3	2	2	0	1	1	0	5	2	0
Nt22	0-10 Mb	170077	15	21	6	8	18	4	9	8	7	9	12	11	19	18	6	11	16	17	11
Nt22	10-20 Mb	254587	18	12	11	21	13	13	16	11	17	19	23	20	22	22	8	12	22	26	15
Nt22	20-30 Mb	162448	6	17	11	14	9	10	8	9	5	14	13	8	16	13	6	9	9	18	14
Nt22	30-40 Mb	123538	4	10	4	12	3	4	8	3	1	7	11	8	4	3	5	6	12	12	8
Nt22	40-50 Mb	176550	9	17	2	8	13	8	4	9	7	12	11	8	16	8	12	13	12	15	13
Nt22	50-60 Mb	139194	2	17	5	4	8	6	8	14	5	10	8	8	12	5	7	7	6	16	6
Nt22	60-70 Mb	71745	2	9	2	5	5	4	8	2	4	2	6	5	5	4	2	3	6	9	3
Nt22	70-80 Mb	60135	3	6	4	6	7	2	5	4	2	5	7	4	6	9	3	7	9	4	10
Nt22	80-90 Mb	109237	10	12	4	5	4	5	2	2	1	10	9	11	13	5	2	11	16	12	10
Nt22	90-100 Mb	118707	8	7	4	4	3	8	8	3	3	11	9	2	13	6	0	13	9	12	7
Nt22	100-110 Mb	184498	7	17	5	13	14	11	11	8	14	20	11	14	13	8	7	15	19	17	19
Nt22	110-120 Mb	46247	3	6	1	6	3	4	3	2	0	6	8	6	5	1	3	3	3	5	4
Nt22	120-130 Mb	97152	3	7	4	8	6	7	4	5	7	10	8	5	8	4	3	5	9	8	3
Nt22	130-140 Mb	66450	4	2	3	2	5	5	5	3	2	2	10	4	1	2	0	1	9	6	3
Nt22	140-150 Mb	70320	5	12	1	3	3	2	2	1	5	5	2	3	6	4	2	3	8	7	4
Nt22	150-160 Mb	90465	4	11	4	6	8	0	5	4	7	6	8	5	5	5	5	4	11	11	3
Nt22	160- Mb	61642	2	7	4	11	5	3	7	8	2	4	3	2	7	0	4	2	8	8	3
Nt23	0-10 Mb	195792	9	16	8	17	11	21	11	18	10	25	15	11	16	22	7	19	16	21	13
Nt23	10-20 Mb	188223	4	21	5	10	6	7	5	9	18	8	3	16	17	14	7	15	17	14	8
Nt23	20-30 Mb	194322	11	13	7	17	11	8	6	9	9	13	14	14	9	11	12	16	16	14	11
Nt23	30-40 Mb	181800	7	13	10	22	10	7	4	16	11	13	21	12	8	12	7	11	20	19	8
Nt23	40-50 Mb	179910	12	11	8	15	4	11	9	12	14	14	12	14	21	8	12	10	12	15	12
Nt23	50-60 Mb	215967	9	20	10	11	10	9	17	9	14	15	16	10	12	6	10	10	20	13	16
Nt23	60-70 Mb	121279	3	7	3	7	5	5	5	1	8	12	5	3	10	9	11	5	9	18	9
Nt23	70-80 Mb	104024	2	6	2	9	5	7	2	8	10	3	9	3	14	3	4	5	13	7	6
Nt23	80-90 Mb	73504	5	7	4	3	2	3	2	2	7	6	4	5	14	3	2	5	11	13	1
Nt23	90-100 Mb	106262	5	11	3	6	3	1	2	5	6	5	4	6	7	12	3	8	7	6	4
Nt23	100-110 Mb	133559	5	6	4	11	3	11	4	11	4	12	8	4	11	9	3	3	9	8	3
Nt23	110-120 Mb	187632	5	12	4	18	18	8	5	11	13	8	17	9	18	10	7	13	26	21	15
Nt23	120- Mb	125015	7	8	4	7	5	10	6	14	9	6	5	4	8	9	6	6	9	13	12
Nt24	0-10 Mb	232727	13	27	9	14	7	13	8	7	10	20	12	12	17	15	7	14	19	18	13
Nt24	10-20 Mb	233588	13	19	6	17	12	13	20	13	10	18	6	11	13	9	9	15	24	14	18
Nt24	20-30 Mb	248583	13	11	13	21	20	12	19	18	10	16	12	16	21	24	9	9	17	26	14
Nt24	30-40 Mb	222852	7	24	8	18	14	11	11	14	10	12	17	19	11	13	9	9	27	26	4
Nt24	40-50 Mb	190337	11	10	10	16	12	8	8	6	9	10	9	10	9	12	4	10	16	23	16
Nt24	50-60 Mb	178077	7	18	9	21	4	11	6	7	12	12	12	9	14	7	9	16	13	15	12
Nt24	60-70 Mb	93012	6	10	2	7	3	5	4	6	9	7	8	7	5	4	4	7	11	8	15
Nt24	70-80 Mb	41346	3	5	3	2	1	3	0	3	0	4	2	6	6	3	0	4	5	5	3
Nt24	80-90 Mb	82755	3	12	9	7	9	4	9	4	5	5	7	5	12	5	5	3	7	12	3
Nt24	90-100 Mb	171218	3	11	3	14	7	7	2	3	10	10	5	8	19	15	7	10	19	11	14
Nt24	100-110 Mb	170765	14	19	7	9	3	9	3	11	7	4	10	5	12	5	4	14	10	10	11
Nt24	110- Mb	207075	16	28	11	8	11	14	9	12	9	18	12	12	14	10	3	13	16	14	19
