# Supplementary material for: Highly Efficient and Comprehensive Identification of Ethyl Methanesulfonate-Induced Mutations in Nicotiana tabacum L. by Whole-Genome and Whole-Exome Sequencing
Source: Front Plant Sci. 2021 Jun 1;12:671598. doi: 10.3389/fpls.2021.671598 (PMC8204250; doi:10.3389/fpls.2021.671598)
Supplement: Supplementary Figure 1 — Target coverage and identity in the Nitab-v4.5_wes sequences. Histograms of the BLAST mapping of the target regions to Nitab-v4.5_wes sequences. (A) Percentage of query length; (B) Percentage identity. Most of the target regions had very high (>90%) coverage and identity. [file Data_Sheet_1.zip › Supplementary materials/Supplementary Table 9.xlsx]

## Sheet: REX126_normalized
Supplementary Table 9 Number of mutations per 100-kb of target sequences in each 10-Mb genomic segment of the 24 chromosomes
Chromosome	Position	NtEMS-01	NtEMS-02	NtEMS-03	NtEMS-04	NtEMS-05	NtEMS-06	NtEMS-07	NtEMS-08	NtEMS-09	NtEMS-10	NtEMS-11	NtEMS-12	NtEMS-13	NtEMS-14	NtEMS-15	NtEMS-16	NtEMS-17	NtEMS-18	NtEMS-19
Nt01	0-10 Mb	2.78006	6.95014	4.17008	7.64515	7.64515	8.34017	2.78006	5.56011	4.17008	9.7302	7.64515	8.34017	15.2903	12.5103	0.695014	10.4252	9.03518	11.8152	10.4252
Nt01	10-20 Mb	9.85464	7.39098	2.46366	17.2456	4.92732	4.92732	2.46366	7.39098	4.92732	2.46366	7.39098	7.39098	7.39098	4.92732	4.92732	2.46366	4.92732	4.92732	0
Nt01	20-30 Mb	5.0477	10.0954	1.68257	15.1431	10.0954	1.68257	0	6.73027	0	6.73027	11.778	1.68257	6.73027	5.0477	8.41283	8.41283	18.5082	11.778	6.73027
Nt01	30-40 Mb	5.03208	6.2901	8.80614	7.54812	2.51604	3.77406	0	2.51604	8.80614	7.54812	5.03208	5.03208	7.54812	5.03208	3.77406	2.51604	8.80614	10.0642	6.2901
Nt01	40-50 Mb	17.0769	4.26922	4.26922	8.53843	4.26922	6.40383	12.8077	6.40383	6.40383	10.673	8.53843	4.26922	10.673	2.13461	4.26922	6.40383	10.673	10.673	8.53843
Nt01	50-60 Mb	13.052	10.8767	2.17533	8.70133	21.7533	8.70133	4.35066	15.2273	6.526	13.052	15.2273	10.8767	8.70133	8.70133	0	6.526	10.8767	15.2273	10.8767
Nt01	60-70 Mb	4.98915	17.462	4.98915	12.4729	12.4729	0	7.48372	0	4.98915	14.9674	4.98915	0	12.4729	9.9783	9.9783	0	9.9783	14.9674	2.49457
Nt01	70-80 Mb	9.68992	6.45995	0	6.45995	6.45995	9.68992	0	12.9199	3.22997	9.68992	6.45995	16.1499	9.68992	9.68992	12.9199	3.22997	0	12.9199	0
Nt01	80-90 Mb	0	8.02208	4.81325	17.6486	1.60442	4.81325	1.60442	6.41766	3.20883	6.41766	8.02208	9.62649	8.02208	4.81325	3.20883	11.2309	12.8353	17.6486	12.8353
Nt01	90-100 Mb	4.41297	11.0324	13.2389	11.0324	8.82593	6.61945	2.20648	13.2389	0	22.0648	13.2389	11.0324	6.61945	2.20648	2.20648	6.61945	8.82593	13.2389	6.61945
Nt01	100-110 Mb	4.01453	6.0218	6.0218	4.01453	4.01453	6.0218	0	8.02907	2.00727	6.0218	6.0218	10.0363	6.0218	6.0218	10.0363	6.0218	6.0218	8.02907	12.0436
Nt01	110-120 Mb	9.1401	12.7961	5.48406	3.65604	1.82802	5.48406	0	7.31208	7.31208	21.9362	12.7961	0	9.1401	3.65604	0	5.48406	14.6242	10.9681	9.1401
Nt01	120-130 Mb	2.70856	10.2925	4.87541	8.66739	5.41712	4.87541	3.79198	5.41712	3.79198	11.9177	6.50054	5.41712	10.2925	4.87541	4.87541	7.04225	9.75081	10.8342	7.04225
Nt01	130- Mb	4.62261	10.1697	4.62261	5.54713	5.54713	4.62261	3.69809	9.24522	1.84904	9.24522	8.3207	7.39618	11.0943	5.54713	1.84904	9.24522	8.3207	11.0943	1.84904
Nt02	0-10 Mb	6.9727	6.9727	2.05079	5.33206	2.87111	6.15238	7.38286	5.33206	6.15238	6.9727	6.15238	4.10159	7.38286	7.38286	4.51175	3.69143	12.3048	8.20318	6.56254
Nt02	10-20 Mb	5.60156	8.14772	1.01846	8.14772	6.11079	5.60156	4.07386	4.58309	6.62002	5.60156	5.09232	5.60156	6.11079	6.62002	2.54616	5.09232	9.67542	11.7123	11.7123
Nt02	20-30 Mb	13.915	13.0453	3.47874	5.21812	5.21812	1.73937	14.7847	7.82718	6.0878	2.60906	9.56655	6.95749	6.0878	7.82718	5.21812	3.47874	10.4362	8.69686	9.56655
Nt02	30-40 Mb	2.0896	14.6272	4.1792	10.448	8.35841	8.35841	10.448	4.1792	4.1792	2.0896	12.5376	12.5376	6.26881	6.26881	10.448	14.6272	22.9856	16.7168	10.448
Nt02	40-50 Mb	0	9.41113	4.03334	5.37779	8.06668	4.03334	1.34445	4.03334	6.72224	10.7556	9.41113	5.37779	5.37779	4.03334	4.03334	5.37779	5.37779	10.7556	8.06668
Nt02	50-60 Mb	1.12164	8.97314	4.48657	7.85149	3.36493	3.36493	4.48657	6.72985	6.72985	4.48657	2.24328	10.0948	4.48657	15.703	3.36493	4.48657	8.97314	4.48657	7.85149
Nt02	60-70 Mb	5.83885	8.2717	3.89257	9.73141	6.32542	3.40599	3.89257	3.89257	5.35228	8.75827	5.83885	4.86571	7.78513	3.40599	4.86571	3.89257	6.81199	10.218	5.83885
Nt02	70-80 Mb	5.57794	9.7614	3.2538	7.43726	6.97243	3.2538	3.71863	5.57794	8.36692	10.2262	6.97243	9.29657	8.83175	7.43726	4.18346	5.57794	7.90209	11.1559	5.11312
Nt02	80-90 Mb	5.54178	7.61994	4.15633	9.69811	4.15633	6.2345	2.77089	4.84906	5.54178	4.84906	10.3908	8.31267	13.1617	4.84906	4.15633	7.61994	11.7763	9.69811	5.54178
Nt02	90-100 Mb	7.25686	7.7752	4.14678	5.70182	4.66512	3.62843	4.14678	4.14678	3.62843	5.18347	6.22016	5.18347	6.22016	5.70182	5.18347	4.66512	7.25686	10.3669	7.25686
Nt02	100- Mb	5.61941	8.61643	4.1209	7.49254	4.49553	2.62239	1.49851	5.24478	4.49553	5.61941	3.74627	5.99404	6.74329	7.11792	2.24776	4.87015	8.2418	7.11792	5.61941
Nt03	0-10 Mb	5.87216	5.87216	8.80824	2.93608	0	5.87216	2.93608	2.93608	2.93608	11.7443	5.87216	17.6165	8.80824	2.93608	0	5.87216	0	11.7443	5.87216
Nt03	10-20 Mb	1.90241	11.4144	1.90241	3.80481	13.3168	5.70722	11.4144	7.60963	1.90241	9.51203	15.2193	7.60963	19.0241	15.2193	5.70722	1.90241	9.51203	7.60963	5.70722
Nt03	20-30 Mb	0.974421	9.74421	4.87211	15.5907	4.87211	10.7186	6.82095	3.89769	6.82095	7.79537	4.87211	1.94884	13.6419	10.7186	2.92326	1.94884	8.76979	4.87211	8.76979
Nt03	30-40 Mb	1.47371	13.2634	1.47371	9.57911	7.36855	4.42113	4.42113	3.68427	5.15798	8.84225	5.15798	4.42113	10.316	3.68427	8.84225	8.1054	7.36855	13.2634	9.57911
Nt03	40-50 Mb	2.76661	11.0664	5.53322	5.53322	4.61101	3.68881	4.61101	1.84441	7.37762	6.45542	5.53322	6.45542	6.45542	7.37762	5.53322	5.53322	9.22203	9.22203	6.45542
Nt03	50-60 Mb	4.00874	10.0218	3.00655	4.00874	4.00874	12.0262	3.00655	6.01311	6.01311	12.0262	4.00874	8.01748	9.01966	10.0218	7.01529	3.00655	16.035	17.0371	16.035
Nt03	60-70 Mb	4.48073	5.37687	7.16917	5.37687	8.96146	3.58458	8.96146	2.68844	4.48073	3.58458	8.06531	8.06531	7.16917	9.8576	2.68844	5.37687	10.7537	6.27302	7.16917
Nt03	70-80 Mb	10.6964	9.6268	3.20893	7.48751	7.48751	7.48751	6.41787	4.27858	1.06964	11.7661	9.6268	7.48751	5.34822	6.41787	6.41787	7.48751	22.4625	14.975	10.6964
Nt03	80-90 Mb	8.98382	8.98382	2.24595	4.49191	6.73786	4.49191	4.49191	5.61489	5.61489	6.73786	10.1068	7.86084	5.61489	3.36893	6.73786	4.49191	11.2298	8.98382	11.2298
Nt03	90- Mb	3.75488	7.88525	4.50586	7.88525	4.50586	8.26074	5.63232	3.37939	5.25683	10.5137	9.76269	5.25683	6.00781	8.63623	6.75879	5.63232	3.00391	9.01172	7.50976
Nt04	0-10 Mb	4.32648	10.4557	3.6054	10.4557	4.32648	6.12917	7.21079	3.96594	5.40809	8.29241	6.48971	5.76863	8.65295	7.93187	7.57133	5.04756	9.01349	9.37403	5.04756
Nt04	10-20 Mb	4.14784	10.1811	6.03323	13.1977	9.804	5.27907	5.65615	5.27907	3.77077	9.42692	6.03323	7.16446	8.67277	6.4103	4.52492	4.52492	7.91861	10.5581	9.804
Nt04	20-30 Mb	2.0829	8.85232	1.04145	6.2487	4.68652	7.29015	3.64507	3.64507	6.2487	6.76942	5.72797	4.1658	6.2487	7.29015	3.64507	4.68652	8.3316	9.37305	7.81087
Nt04	30-40 Mb	3.85938	10.7205	3.43056	7.71876	6.86112	5.57466	7.28994	4.71702	6.00348	7.28994	5.14584	3.00174	9.00522	5.57466	6.00348	5.57466	6.4323	9.43404	9.00522
Nt04	40-50 Mb	5.10033	5.46464	4.73602	8.74342	5.46464	7.6505	4.37171	5.82895	5.82895	5.82895	5.10033	6.92188	5.10033	4.37171	6.19326	8.01481	10.2007	5.46464	8.37911
Nt04	50-60 Mb	7.30862	10.3181	4.72911	5.58895	4.29919	3.00943	3.00943	5.15903	3.43935	3.43935	6.8787	6.01886	7.73854	6.44878	6.01886	4.72911	9.45822	8.59838	4.72911
Nt04	60-70 Mb	6.02546	10.6604	4.63497	7.41596	2.31749	4.17148	2.78098	4.63497	5.09847	5.09847	8.34295	6.48896	10.1969	6.95246	2.31749	7.87945	6.48896	10.6604	3.70798
Nt04	70-80 Mb	3.62909	6.35091	3.17545	5.89727	1.36091	4.99	5.44363	4.53636	7.25818	3.17545	6.80454	8.16545	8.61909	6.80454	4.53636	7.25818	7.25818	10.8873	4.08273
Nt04	80-90 Mb	4.1301	7.57185	3.44175	9.6369	7.57185	3.44175	3.44175	4.1301	3.44175	6.8835	2.7534	4.1301	8.2602	7.57185	2.7534	2.06505	6.19515	8.2602	5.5068
Nt04	90-100 Mb	2.74183	11.8813	4.56972	3.65577	5.48366	4.56972	3.65577	8.22549	4.56972	11.8813	4.56972	6.3976	6.3976	8.22549	1.82789	3.65577	10.0534	11.8813	8.22549
Nt04	100-110 Mb	8.91915	11.8922	5.9461	4.45957	1.48652	2.97305	4.45957	7.43262	4.45957	10.4057	11.8922	1.48652	7.43262	4.45957	5.9461	1.48652	8.91915	14.8652	7.43262
Nt04	110-120 Mb	4.14645	5.80503	4.14645	9.95149	3.31716	4.14645	8.29291	5.80503	7.46361	7.46361	4.97574	8.29291	7.46361	4.97574	6.63432	2.48787	4.97574	12.4394	8.29291
Nt04	120-130 Mb	3.13699	9.41098	7.31965	7.31965	7.31965	5.22832	3.13699	5.22832	8.36531	4.18266	6.27398	7.31965	11.5023	10.4566	3.13699	9.41098	8.36531	10.4566	8.36531
Nt04	130- Mb	5.70288	6.84346	2.28115	6.84346	3.42173	5.70288	4.5623	7.98403	4.5623	6.84346	9.12461	18.2492	10.2652	13.6869	6.84346	3.42173	6.84346	5.70288	9.12461
Nt05	0-10 Mb	2.93927	25.4737	3.91903	4.89879	3.91903	3.91903	5.87855	7.83807	3.91903	3.91903	4.89879	2.93927	8.81782	5.87855	6.85831	4.89879	4.89879	11.7571	7.83807
Nt05	10-20 Mb	4.06088	6.49741	7.30959	7.30959	1.62435	5.68523	4.87306	6.49741	4.06088	10.5583	3.2487	5.68523	10.5583	4.87306	4.87306	3.2487	8.12176	8.12176	6.49741
Nt05	20-30 Mb	8.42517	11.7952	3.37007	13.4803	3.37007	3.37007	3.37007	3.37007	11.7952	5.0551	10.1102	8.42517	10.1102	8.42517	6.74013	3.37007	10.1102	6.74013	6.74013
Nt05	30-40 Mb	11.7206	7.03235	9.37647	14.0647	4.68823	9.37647	11.7206	4.68823	0	7.03235	21.097	4.68823	9.37647	9.37647	2.34412	14.0647	9.37647	4.68823	0
Nt05	40-50 Mb	3.46969	13.8788	1.73485	3.46969	0	6.93938	5.20454	3.46969	3.46969	1.73485	1.73485	10.4091	10.4091	5.20454	3.46969	6.93938	8.67423	8.67423	3.46969
Nt05	50-60 Mb	6.22185	9.95495	0	9.95495	2.48874	3.73311	3.73311	6.22185	7.46622	6.22185	6.22185	3.73311	8.71058	7.46622	2.48874	4.97748	12.4437	9.95495	1.24437
Nt05	60-70 Mb	5.75407	5.75407	1.43852	7.19259	8.63111	4.31555	7.19259	8.63111	2.87704	7.19259	12.9467	4.31555	14.3852	5.75407	2.87704	10.0696	8.63111	10.0696	1.43852
Nt05	70-80 Mb	3.41857	3.41857	0	5.12785	0	1.70928	3.41857	3.41857	6.83714	5.12785	0	3.41857	10.2557	1.70928	3.41857	6.83714	11.965	5.12785	8.54642
Nt05	80-90 Mb	5.61489	8.98382	4.49191	8.98382	7.86084	1.12298	3.36893	4.49191	7.86084	4.49191	10.1068	5.61489	7.86084	4.49191	7.86084	5.61489	14.5987	6.73786	2.24595
Nt05	90-100 Mb	11.2848	2.82119	4.23179	7.05298	4.23179	1.4106	8.46358	4.23179	2.82119	7.05298	8.46358	7.05298	14.106	5.64239	2.82119	11.2848	18.3378	14.106	8.46358
Nt05	100- Mb	7.46915	5.97532	5.22841	5.97532	5.97532	3.73458	3.73458	5.97532	2.98766	14.9383	2.98766	5.97532	5.97532	5.97532	2.98766	5.97532	8.21607	8.96298	6.72224
Nt06	0-10 Mb	1.85544	12.9881	2.78316	11.1327	3.71088	5.56633	5.56633	5.56633	9.27721	5.56633	2.78316	3.71088	7.42177	8.34949	2.78316	3.71088	6.49405	10.2049	4.63861
Nt06	10-20 Mb	3.96118	11.8835	3.96118	13.8641	5.94177	3.96118	9.90295	5.94177	1.98059	19.8059	7.92236	7.92236	9.90295	9.90295	3.96118	9.90295	7.92236	7.92236	7.92236
Nt06	20-30 Mb	11.9756	1.71081	0	8.55403	1.71081	5.13242	5.13242	11.9756	6.84322	6.84322	8.55403	6.84322	5.13242	8.55403	8.55403	6.84322	6.84322	3.42161	1.71081
Nt06	30-40 Mb	6.26508	12.5302	3.13254	6.26508	3.13254	12.5302	3.13254	9.39761	10.9639	9.39761	3.13254	9.39761	6.26508	7.83134	1.56627	3.13254	7.83134	10.9639	10.9639
Nt06	40-50 Mb	8.56751	5.71167	0	11.4233	14.2792	2.85584	0	5.71167	0	8.56751	2.85584	0	5.71167	8.56751	2.85584	2.85584	5.71167	11.4233	5.71167
Nt06	50-60 Mb	5.32784	12.4316	7.10379	7.10379	10.6557	1.77595	8.87973	7.10379	5.32784	8.87973	0	7.10379	7.10379	3.55189	0	3.55189	10.6557	8.87973	7.10379
Nt06	60-70 Mb	7.26375	8.7165	5.811	17.433	4.35825	4.35825	11.622	8.7165	7.26375	10.1692	4.35825	5.811	13.0747	5.811	5.811	8.7165	4.35825	5.811	5.811
Nt06	70-80 Mb	3.1688	4.22507	4.22507	6.3376	8.45014	4.22507	1.05627	6.3376	4.22507	7.39387	9.50641	3.1688	4.22507	4.22507	4.22507	6.3376	15.844	4.22507	6.3376
Nt06	80-90 Mb	2.68763	6.71908	6.71908	10.7505	6.71908	2.68763	9.40671	2.68763	4.03145	8.06289	4.03145	9.40671	5.37526	5.37526	9.40671	5.37526	1.34382	12.0943	6.71908
Nt06	90-100 Mb	6.5493	11.7887	5.23944	7.85916	10.4789	6.5493	3.92958	3.92958	2.61972	3.92958	2.61972	3.92958	7.85916	3.92958	1.30986	6.5493	7.85916	14.4085	5.23944
Nt06	100-110 Mb	11.9102	10.9177	4.96258	12.9027	2.97755	2.97755	4.96258	6.94761	3.97007	4.96258	9.92516	4.96258	7.94013	7.94013	4.96258	5.9551	14.8877	9.92516	8.93265
Nt06	110-120 Mb	5.3838	8.0757	1.34595	8.0757	6.05677	5.3838	7.40272	7.40272	6.05677	8.0757	5.3838	3.36487	6.72975	8.74867	3.36487	6.72975	10.0946	12.1135	5.3838
Nt06	120-130 Mb	4.34524	14.4841	4.34524	4.34524	5.79366	2.89683	7.24207	2.89683	5.79366	2.17262	7.24207	5.06945	7.96628	8.69049	4.34524	4.34524	5.79366	13.7599	10.1389
Nt06	130- Mb	14.8796	17.1116	7.43981	10.4157	5.20787	5.20787	6.69583	10.4157	10.4157	7.43981	5.95185	5.95185	5.95185	5.95185	1.48796	5.95185	11.9037	10.4157	6.69583
Nt07	0-10 Mb	8.55522	10.5295	1.31619	7.23903	5.92285	9.21331	3.29047	5.92285	7.89713	9.87141	6.58094	3.29047	13.1619	5.26475	3.29047	8.55522	8.55522	9.87141	8.55522
Nt07	10-20 Mb	3.05605	7.94572	3.05605	7.33452	8.55693	4.27847	10.3906	4.88968	3.66726	4.27847	7.33452	4.88968	6.72331	6.72331	5.50089	4.88968	9.77935	5.50089	7.33452
Nt07	20-30 Mb	5.9486	8.92291	3.96574	14.8715	4.95717	3.96574	6.94004	6.94004	11.8972	1.98287	10.9058	5.9486	10.9058	8.92291	4.95717	5.9486	3.96574	7.93147	6.94004
Nt07	30-40 Mb	4.42471	10.3243	5.16217	4.42471	9.58688	4.42471	5.89962	0.737452	7.37452	9.58688	5.89962	5.89962	14.0116	3.68726	2.21236	4.42471	15.4865	8.84943	10.3243
Nt07	40-50 Mb	5.0267	7.54006	10.0534	7.54006	5.0267	2.51335	3.77003	3.77003	5.0267	10.0534	5.0267	2.51335	11.3101	3.77003	5.0267	1.25668	7.54006	2.51335	6.28338
Nt07	50-60 Mb	3.61566	12.6548	3.61566	1.80783	10.847	3.61566	5.42348	1.80783	7.23131	7.23131	5.42348	3.61566	3.61566	1.80783	1.80783	5.42348	18.0783	14.4626	1.80783
Nt07	60-70 Mb	4.65046	8.1383	2.32523	9.30092	9.30092	11.6261	3.48784	6.97569	5.81307	6.97569	3.48784	4.65046	3.48784	4.65046	2.32523	6.97569	9.30092	6.97569	5.81307
Nt07	70-80 Mb	3.93314	1.96657	1.96657	3.93314	1.96657	4.91642	2.94985	5.89971	7.86627	8.84956	4.91642	7.86627	4.91642	4.91642	4.91642	7.86627	7.86627	8.84956	8.84956
Nt07	80-90 Mb	1.18916	7.13496	3.56748	8.32412	5.9458	2.37832	1.18916	8.32412	3.56748	7.13496	7.13496	10.7024	9.51328	3.56748	13.0808	5.9458	16.6482	15.4591	11.8916
Nt07	90-100 Mb	1.07105	8.56843	3.21316	2.14211	8.56843	6.42632	6.42632	7.49738	2.14211	5.35527	2.14211	4.28421	7.49738	10.7105	3.21316	4.28421	8.56843	11.7816	8.56843
Nt07	100- Mb	1.40665	5.62659	1.40665	11.2532	8.43989	4.21994	9.84653	2.8133	7.03324	2.8133	9.84653	4.21994	4.21994	5.62659	4.21994	9.84653	11.2532	12.6598	11.2532
Nt08	0-10 Mb	3.23353	10.7784	0	6.46705	6.46705	2.15568	12.9341	6.46705	3.23353	10.7784	3.23353	5.38921	8.62273	4.31137	8.62273	6.46705	6.46705	16.1676	5.38921
Nt08	10-20 Mb	6.11883	2.44753	4.89506	3.6713	2.44753	1.22377	1.22377	1.22377	3.6713	6.11883	3.6713	4.89506	6.11883	4.89506	8.56636	8.56636	1.22377	12.2377	6.11883
Nt08	20-30 Mb	2.14234	4.28467	0	8.56935	10.7117	2.14234	0	6.42701	2.14234	2.14234	6.42701	10.7117	8.56935	2.14234	6.42701	12.854	10.7117	6.42701	2.14234
Nt08	30-40 Mb	2.90044	14.5022	4.35066	10.1515	5.80088	11.6018	4.35066	5.80088	11.6018	13.052	8.70133	13.052	11.6018	8.70133	7.25111	7.25111	10.1515	13.052	8.70133
Nt08	40-50 Mb	4.71424	9.42848	4.71424	1.57141	6.28565	6.28565	3.14283	6.28565	6.28565	9.42848	56.5709	10.9999	6.28565	6.28565	1.57141	4.71424	10.9999	17.2855	7.85706
Nt08	50-60 Mb	10.1872	2.5468	6.36699	10.1872	2.5468	6.36699	1.2734	5.09359	3.8202	3.8202	1.2734	5.09359	2.5468	6.36699	2.5468	3.8202	11.4606	5.09359	10.1872
Nt08	60-70 Mb	12.3648	4.12159	6.18238	4.12159	2.06079	0	4.12159	2.06079	4.12159	12.3648	6.18238	6.18238	6.18238	10.304	0	6.18238	6.18238	12.3648	10.304
Nt08	70-80 Mb	6.72563	8.9675	6.72563	6.72563	7.84657	4.48375	0	2.24188	3.36281	4.48375	8.9675	4.48375	14.5722	3.36281	4.48375	2.24188	5.60469	3.36281	5.60469
Nt08	80-90 Mb	3.48117	5.80194	5.80194	3.48117	5.80194	4.64156	4.64156	2.32078	5.80194	4.64156	6.96233	4.64156	11.6039	5.80194	5.80194	2.32078	15.0851	3.48117	8.12272
Nt08	90-100 Mb	2.22938	12.2616	8.91752	10.0322	6.68814	7.80283	8.91752	2.22938	5.57345	5.57345	1.11469	2.22938	7.80283	3.34407	6.68814	3.34407	15.6057	16.7204	5.57345
Nt08	100- Mb	4.41275	13.2383	7.94295	12.3557	7.94295	3.5302	4.41275	7.94295	3.5302	9.70805	10.5906	5.2953	7.94295	5.2953	2.64765	6.17785	9.70805	5.2953	6.17785
Nt09	0-10 Mb	12.1296	8.3974	5.59827	2.79913	8.3974	6.53131	10.2635	9.33045	2.79913	6.53131	5.59827	5.59827	4.66522	6.53131	6.53131	4.66522	11.1965	10.2635	4.66522
Nt09	10-20 Mb	5.70928	11.4186	6.66083	9.51547	8.56392	7.61238	5.70928	10.467	3.80619	2.85464	6.66083	4.75774	5.70928	6.66083	3.80619	5.70928	5.70928	11.4186	6.66083
Nt09	20-30 Mb	6.28378	17.2804	1.57094	3.14189	1.57094	4.71283	0	4.71283	4.71283	4.71283	0	4.71283	4.71283	6.28378	4.71283	12.5676	14.1385	14.1385	3.14189
Nt09	30-40 Mb	0	8.10859	1.62172	14.5955	8.10859	4.86515	1.62172	6.48687	8.10859	9.73031	6.48687	6.48687	11.352	4.86515	3.24344	0	9.73031	12.9737	1.62172
Nt09	40-50 Mb	8.86672	8.86672	5.5417	4.43336	1.10834	3.32502	5.5417	6.65004	4.43336	8.86672	11.0834	4.43336	5.5417	4.43336	4.43336	2.21668	6.65004	8.86672	5.5417
Nt09	50-60 Mb	6.26665	3.13332	2.08888	4.17776	6.26665	2.08888	4.17776	5.2222	7.31109	3.13332	7.31109	6.26665	6.26665	7.31109	3.13332	2.08888	18.7999	10.4444	8.35553
Nt09	60-70 Mb	8.13098	8.87016	0.73918	5.17426	6.65262	5.17426	5.91344	8.87016	6.65262	8.13098	5.91344	10.3485	11.0877	7.3918	0.73918	8.13098	11.0877	14.0444	10.3485
Nt09	70-80 Mb	2.36358	5.31805	5.31805	8.27252	4.13626	3.54537	5.90894	5.90894	8.27252	14.7724	6.49984	6.49984	7.09073	11.8179	4.72715	8.86341	10.6361	9.45431	5.90894
Nt09	80-90 Mb	3.49872	10.0588	4.81074	5.24808	7.43478	3.93606	4.3734	3.93606	6.12276	7.43478	9.18414	3.06138	6.5601	3.93606	3.93606	5.68542	7.87212	7.87212	7.87212
Nt09	90-100 Mb	5.02889	7.77193	3.65738	6.85758	6.85758	8.2291	5.48607	5.94324	5.48607	8.2291	5.48607	5.94324	7.31475	4.11455	3.2002	9.14344	9.14344	13.7152	8.68627
Nt09	100- Mb	4.26478	11.5758	6.09255	5.48329	7.92031	4.87404	4.87404	3.04627	5.48329	7.31105	9.74807	7.92031	7.31105	9.74807	4.87404	7.31105	9.74807	8.52956	9.13882
Nt10	0-10 Mb	8.07067	8.07067	2.93479	13.9402	5.86958	1.46739	9.53806	7.33697	3.66849	9.53806	5.13588	8.07067	11.0055	9.53806	7.33697	11.7392	5.13588	13.2066	7.33697
Nt10	10-20 Mb	5.02311	6.02773	4.01849	9.04159	3.01386	5.02311	6.02773	5.02311	1.00462	4.01849	6.02773	6.02773	6.02773	10.0462	3.01386	5.02311	10.0462	7.03235	3.01386
Nt10	20-30 Mb	1.69817	5.0945	13.5853	8.49084	8.49084	3.39634	3.39634	5.0945	5.0945	3.39634	10.189	8.49084	5.0945	5.0945	10.189	6.79267	8.49084	6.79267	5.0945
Nt10	30-40 Mb	10.5763	1.51089	4.53268	7.55447	9.06536	9.06536	4.53268	6.04357	7.55447	13.598	4.53268	4.53268	3.02179	10.5763	3.02179	21.1525	3.02179	10.5763	4.53268
Nt10	40-50 Mb	1.90989	9.54946	3.81978	11.4593	15.2791	3.81978	3.81978	1.90989	13.3692	5.72967	9.54946	3.81978	9.54946	3.81978	3.81978	7.63957	17.189	9.54946	3.81978
Nt10	50-60 Mb	11.7358	12.9094	2.34717	10.5623	4.69434	4.69434	9.38868	8.21509	1.17358	9.38868	4.69434	11.7358	5.86792	8.21509	5.86792	3.52075	3.52075	9.38868	5.86792
Nt10	60-70 Mb	1.32314	10.5851	6.61568	3.96941	3.96941	2.64627	2.64627	6.61568	7.93882	10.5851	3.96941	6.61568	6.61568	1.32314	1.32314	3.96941	11.9082	6.61568	6.61568
Nt10	70-80 Mb	1.31149	6.55746	3.93448	5.24597	7.86896	5.24597	5.24597	2.62299	5.24597	7.86896	3.93448	3.93448	6.55746	2.62299	0	3.93448	11.8034	7.86896	3.93448
Nt10	80-90 Mb	4.27771	5.34714	3.20828	5.34714	3.20828	8.55542	1.06943	2.13885	4.27771	10.6943	2.13885	1.06943	5.34714	3.20828	2.13885	9.62484	10.6943	7.48599	1.06943
Nt10	90-100 Mb	5.48847	7.31797	9.14746	3.65898	0	5.48847	9.14746	1.82949	3.65898	25.6129	3.65898	1.82949	7.31797	10.9769	5.48847	1.82949	5.48847	7.31797	0
Nt10	100-110 Mb	2.80899	8.42697	3.74532	4.68165	8.42697	5.61798	2.80899	4.68165	7.49064	12.1723	2.80899	4.68165	6.55431	5.61798	2.80899	5.61798	9.3633	7.49064	5.61798
Nt10	110- Mb	9.31897	10.2509	0	0.931897	7.45518	1.86379	3.72759	3.72759	9.31897	4.65948	8.38707	6.52328	7.45518	4.65948	2.79569	6.52328	10.2509	8.38707	5.59138
Nt11	0-10 Mb	4.57834	2.28917	7.63056	25.1808	3.05222	3.05222	1.52611	6.10445	9.15667	6.8675	6.10445	3.81528	6.10445	6.10445	3.81528	4.57834	4.57834	9.15667	3.05222
Nt11	10-20 Mb	5.9363	8.90446	5.9363	10.3885	10.3885	5.9363	5.9363	4.45223	7.42038	5.9363	7.42038	2.96815	8.90446	2.96815	2.96815	7.42038	8.90446	11.8726	10.3885
Nt11	20-30 Mb	3.77159	7.54318	1.8858	1.8858	3.77159	1.8858	0	3.77159	3.77159	9.42898	5.65739	5.65739	7.54318	11.3148	1.8858	0	9.42898	9.42898	5.65739
Nt11	30-40 Mb	1.32522	14.5775	9.27656	9.27656	3.97567	3.97567	6.62611	2.65045	5.30089	3.97567	14.5775	5.30089	15.9027	6.62611	3.97567	15.9027	14.5775	10.6018	7.95134
Nt11	40-50 Mb	5.21071	7.81606	2.60535	13.0268	2.60535	6.51339	3.90803	9.11874	7.81606	5.21071	7.81606	3.90803	6.51339	6.51339	1.30268	6.51339	9.11874	15.6321	6.51339
Nt11	50-60 Mb	13.8214	3.45535	2.30356	3.45535	2.30356	5.75891	2.30356	4.60713	8.06247	4.60713	5.75891	8.06247	11.5178	3.45535	2.30356	5.75891	9.21425	9.21425	8.06247
Nt11	60-70 Mb	5.53312	14.755	0	12.9106	1.84437	0	0	9.22186	5.53312	14.755	1.84437	7.37749	1.84437	3.68874	7.37749	9.22186	1.84437	9.22186	3.68874
Nt11	70-80 Mb	4.81626	14.4488	9.63252	4.81626	3.21084	4.81626	0	3.21084	0	12.8434	6.42168	3.21084	3.21084	8.0271	1.60542	3.21084	22.4759	9.63252	11.2379
Nt11	80- Mb	4.24304	10.6076	2.12152	12.7291	10.6076	4.24304	10.6076	8.48608	10.6076	6.36456	8.48608	4.24304	4.24304	8.48608	6.36456	6.36456	19.0937	16.9722	4.24304
Nt12	0-10 Mb	7.62401	7.62401	8.00521	9.91122	2.2872	8.00521	6.09921	2.2872	7.24281	9.53002	5.71801	6.48041	10.2924	3.81201	3.43081	6.48041	6.09921	8.76762	9.53002
Nt12	10-20 Mb	5.24678	9.96889	8.39485	7.3455	2.09871	2.62339	4.7221	6.29614	3.67275	7.3455	2.62339	5.77146	12.5923	4.7221	2.62339	4.19743	7.3455	12.5923	7.87017
Nt12	20-30 Mb	1.5058	4.51739	3.76449	5.27029	4.51739	2.2587	6.02319	7.52899	1.5058	3.76449	5.27029	6.02319	6.77609	5.27029	4.51739	4.51739	5.27029	12.0464	9.03478
Nt12	30-40 Mb	3.37487	5.06231	0.843718	8.43718	0.843718	2.53115	2.53115	5.90603	4.21859	6.74974	5.90603	6.74974	2.53115	6.74974	1.68744	6.74974	5.06231	12.6558	6.74974
Nt12	40-50 Mb	4.00117	4.00117	6.66862	6.66862	1.33372	4.00117	6.66862	1.33372	4.00117	6.66862	4.00117	6.66862	4.00117	6.66862	0	2.66745	4.00117	5.3349	10.6698
Nt12	50-60 Mb	3.23588	4.85382	11.3256	14.5615	6.47176	3.23588	4.85382	11.3256	1.61794	4.85382	8.0897	6.47176	14.5615	6.47176	3.23588	6.47176	14.5615	8.0897	8.0897
Nt12	60-70 Mb	5.24398	8.52146	3.93298	1.96649	3.93298	1.96649	5.89947	3.93298	3.27748	6.55497	11.7989	5.24398	6.55497	7.86596	5.24398	3.27748	5.89947	10.488	5.24398
Nt12	70-80 Mb	3.58451	10.0366	2.86761	7.88593	1.4338	5.73522	5.73522	5.01832	5.01832	10.0366	5.73522	5.73522	6.45212	8.60283	7.88593	5.73522	2.86761	9.31973	12.1873
Nt12	80-90 Mb	4.03827	10.0957	4.37479	8.74958	5.04784	2.69218	4.71131	7.40349	4.71131	8.74958	7.06697	8.07654	8.74958	4.37479	6.0574	3.36522	6.0574	8.74958	5.04784
Nt12	90-100 Mb	2.79755	5.59511	5.12885	9.32518	0.466259	1.86504	7.46015	6.06137	6.06137	5.59511	3.26381	6.06137	8.85892	0.932518	3.26381	5.12885	7.92641	6.52763	5.59511
Nt12	100-110 Mb	4.55566	5.92236	5.01123	8.20019	2.7334	2.7334	4.1001	4.1001	4.1001	3.64453	6.8335	4.55566	10.0225	3.64453	4.55566	5.4668	9.56689	6.8335	6.37793
Nt12	110-120 Mb	3.60349	13.8992	4.63306	8.75134	2.57392	2.57392	8.23655	5.14785	9.26612	7.20698	4.11828	6.17742	7.20698	10.2957	4.11828	10.2957	12.8696	8.23655	7.72177
Nt12	120- Mb	6.4563	15.6027	4.84222	8.6084	7.53235	6.99432	9.68445	4.84222	5.38025	18.8309	9.68445	4.84222	12.3746	5.38025	5.91827	5.91827	18.8309	15.0647	10.2225
Nt13	0-10 Mb	2.95152	10.5411	3.37316	9.2762	5.05975	4.21646	3.37316	3.37316	8.43291	5.48139	7.58962	5.05975	6.74633	8.43291	3.79481	2.95152	8.43291	10.5411	6.74633
Nt13	10-20 Mb	5.56542	12.5222	5.10164	5.10164	4.17407	3.71028	6.95678	6.49299	4.17407	6.02921	7.42057	6.95678	7.42057	5.10164	3.2465	5.56542	10.6671	5.56542	8.34814
Nt13	20-30 Mb	1.36062	11.5653	4.76216	6.12278	4.08185	5.44247	4.08185	5.44247	4.08185	4.76216	5.44247	6.80309	5.44247	3.40155	4.76216	6.12278	6.12278	8.84402	3.40155
Nt13	30-40 Mb	3.66005	10.2482	2.19603	8.05212	6.5881	3.66005	5.85609	6.5881	5.12408	5.12408	7.32011	4.39207	6.5881	3.66005	5.85609	5.85609	2.19603	5.85609	10.2482
Nt13	40-50 Mb	9.05654	6.7924	5.66033	5.66033	7.92447	1.13207	1.13207	4.52827	4.52827	3.3962	6.7924	7.92447	7.92447	5.66033	3.3962	2.26413	6.7924	9.05654	15.8489
Nt13	50-60 Mb	4.04543	6.06815	0	9.10222	11.1249	6.06815	6.06815	7.0795	4.04543	10.1136	5.05679	10.1136	8.09086	6.06815	4.04543	4.04543	5.05679	11.1249	16.1817
Nt13	60-70 Mb	5.66115	11.3223	7.07644	7.07644	2.83058	7.07644	9.90702	9.90702	2.83058	7.07644	5.66115	5.66115	4.24586	5.66115	5.66115	12.7376	8.49173	12.7376	5.66115
Nt13	70-80 Mb	3.26158	8.15395	0	8.15395	4.89237	4.89237	6.52316	6.52316	8.15395	3.26158	8.15395	6.52316	11.4155	1.63079	1.63079	4.89237	6.52316	19.5695	3.26158
Nt13	80-90 Mb	3.41528	10.2458	1.36611	5.46444	4.09833	4.09833	6.83055	6.1475	6.83055	5.46444	7.51361	8.87972	10.2458	4.09833	2.04917	7.51361	13.6611	10.9289	3.41528
Nt13	90-100 Mb	8.31967	7.13114	1.18852	11.8852	4.75409	4.75409	4.75409	2.37705	3.56557	13.0738	7.13114	5.94262	8.31967	2.37705	3.56557	4.75409	13.0738	4.75409	9.50819
Nt13	100-110 Mb	3.53829	6.36893	2.12298	6.36893	4.95361	4.95361	5.66127	2.12298	4.24595	1.41532	4.24595	4.24595	8.49191	5.66127	2.12298	4.24595	5.66127	7.07659	3.53829
Nt13	110-120 Mb	7.72478	3.86239	6.06947	8.27655	8.82832	3.86239	8.27655	3.31062	4.41416	6.06947	13.2425	5.5177	8.27655	7.17301	4.96593	7.72478	9.93186	5.5177	4.41416
Nt13	120-130 Mb	7.34606	8.32554	2.93843	6.85633	6.36659	5.38711	2.93843	6.85633	6.36659	7.34606	3.9179	6.36659	11.264	6.85633	3.9179	3.9179	10.7742	10.7742	7.8358
Nt13	130- Mb	5.68316	6.99466	6.55749	10.492	6.55749	8.74332	6.12033	7.86899	7.43182	5.68316	7.86899	7.86899	7.43182	6.12033	3.9345	6.55749	11.3663	13.5521	8.30616
Nt14	0-10 Mb	5.23785	10.4757	4.76168	8.57102	5.23785	7.14252	6.66635	6.66635	11.9042	7.61868	7.14252	5.23785	6.66635	8.09485	7.61868	14.7612	8.09485	11.428	12.3804
Nt14	10-20 Mb	6.31226	7.45995	3.44305	6.8861	2.86921	9.18147	5.16458	3.44305	2.86921	11.4768	5.73842	3.44305	5.16458	5.16458	1.72153	3.44305	8.03379	5.16458	5.73842
Nt14	20-30 Mb	2.4645	9.3651	2.4645	5.9148	3.9432	3.9432	5.9148	2.9574	3.9432	5.4219	5.9148	6.4077	9.858	4.4361	3.9432	3.4503	13.3083	10.8438	5.4219
Nt14	30-40 Mb	3.93258	6.17978	5.61798	12.9213	4.49438	5.61798	3.37079	7.86517	5.61798	4.49438	7.86517	6.17978	12.3596	2.80899	2.80899	5.05618	6.74157	6.74157	11.236
Nt14	40-50 Mb	0.968551	4.84276	0.968551	9.68551	4.84276	6.77986	2.90565	3.8742	1.9371	7.74841	3.8742	2.90565	10.6541	6.77986	1.9371	4.84276	6.77986	5.81131	2.90565
Nt14	50-60 Mb	2.77146	15.2431	4.1572	8.31439	6.92866	4.1572	2.77146	2.77146	5.54293	6.92866	5.54293	0	5.54293	4.1572	2.77146	5.54293	12.4716	6.92866	15.2431
Nt14	60-70 Mb	12.9412	7.39495	0.924368	11.0924	5.54621	1.84874	0.924368	6.47058	7.39495	8.31931	12.9412	11.0924	12.0168	6.47058	4.62184	8.31931	5.54621	9.24368	4.62184
Nt14	70-80 Mb	6.87386	5.89188	5.89188	5.89188	0.981981	2.94594	4.9099	2.94594	3.92792	4.9099	7.85585	5.89188	5.89188	3.92792	6.87386	5.89188	6.87386	12.7657	5.89188
Nt14	80-90 Mb	2.7574	4.82546	2.06805	4.82546	5.51481	2.7574	5.51481	2.06805	2.06805	4.82546	11.0296	5.51481	11.719	2.06805	7.58286	3.44675	9.65091	5.51481	2.06805
Nt14	90-100 Mb	1.87502	3.12504	0	6.87509	3.12504	2.50003	5.00006	3.75005	5.62507	7.50009	5.62507	6.87509	6.25008	5.62507	1.87502	7.50009	5.62507	4.37505	10.6251
Nt14	100-110 Mb	3.82482	12.9088	4.78103	7.17154	4.78103	3.34672	3.34672	6.21534	7.17154	11.4745	4.30293	5.25913	8.60585	3.82482	3.34672	8.60585	4.30293	9.08395	4.30293
Nt14	110- Mb	6.67366	6.67366	2.86014	8.58042	8.58042	5.72028	6.67366	0.95338	11.4406	4.7669	13.3473	5.72028	7.62704	3.81352	2.86014	4.7669	6.67366	18.1142	8.58042
Nt15	0-10 Mb	5.56348	7.30206	3.12946	8.69293	5.91119	5.21576	4.17261	4.17261	3.47717	5.21576	5.91119	4.86804	8.34521	6.25891	2.0863	6.60663	10.7792	7.30206	7.30206
Nt15	10-20 Mb	3.58609	9.56292	4.78146	4.78146	5.37914	4.18378	5.37914	6.5745	6.5745	5.97682	6.5745	6.5745	6.5745	2.39073	5.97682	7.76987	10.1606	10.7583	4.18378
Nt15	20-30 Mb	2.62276	6.5569	2.62276	6.5569	2.62276	5.24552	4.58983	4.58983	6.5569	7.86828	5.90121	8.52398	5.90121	9.17967	3.27845	5.24552	5.90121	7.21259	9.17967
Nt15	30-40 Mb	2.59533	8.43482	3.89299	14.2743	2.59533	1.9465	1.29766	3.24416	6.48832	7.78599	3.89299	5.19066	3.89299	6.48832	1.9465	6.48832	10.3813	9.08365	6.48832
Nt15	40-50 Mb	7.55045	9.43806	1.88761	1.88761	1.88761	5.66283	9.43806	11.3257	5.66283	7.55045	7.55045	5.66283	7.55045	5.66283	1.88761	1.88761	1.88761	7.55045	3.77522
Nt15	50-60 Mb	6.54632	12.2744	0.81829	8.1829	4.09145	5.72803	3.27316	3.27316	4.09145	11.4561	4.90974	9.81949	11.4561	4.09145	3.27316	7.36461	6.54632	13.9109	11.4561
Nt15	60-70 Mb	6.9965	6.9965	1.999	5.997	2.9985	5.997	4.9975	0.9995	5.997	7.996	3.998	9.995	8.9955	6.9965	2.9985	5.997	7.996	9.995	7.996
Nt15	70-80 Mb	6.52443	10.8741	2.17481	13.0489	0	8.69925	6.52443	2.17481	10.8741	17.3985	2.17481	15.2237	4.34962	4.34962	6.52443	8.69925	4.34962	8.69925	2.17481
Nt15	80-90 Mb	4.39435	13.183	4.39435	6.59152	6.59152	2.19717	2.19717	0	4.39435	10.9859	4.39435	8.7887	6.59152	8.7887	10.9859	4.39435	6.59152	13.183	6.59152
Nt15	90-100 Mb	3.48539	7.66786	2.78831	11.1532	6.97078	6.2737	3.48539	5.57662	5.57662	9.06201	4.87954	7.66786	5.57662	4.87954	4.87954	7.66786	11.1532	8.36493	6.2737
Nt15	100-110 Mb	6.44851	9.42474	3.96831	7.93663	6.94455	4.46435	5.45643	2.97623	4.96039	10.9129	7.93663	5.95247	4.46435	3.47227	2.4802	3.96831	6.94455	9.42474	7.93663
Nt15	110- Mb	4.74417	5.53487	1.58139	3.95348	5.53487	3.95348	2.37209	3.16278	9.48834	6.32556	7.11626	4.74417	5.53487	3.95348	1.58139	4.74417	11.0697	7.11626	8.69765
Nt16	0-10 Mb	6.76432	9.0191	4.50955	6.76432	3.75796	3.75796	3.00637	4.50955	6.76432	3.00637	11.2739	11.2739	8.26751	6.01273	3.75796	3.00637	11.2739	11.2739	9.77069
Nt16	10-20 Mb	0	6.88563	6.88563	2.29521	2.29521	4.59042	2.29521	0	2.29521	4.59042	18.3617	6.88563	4.59042	2.29521	2.29521	0	4.59042	6.88563	6.88563
Nt16	20-30 Mb	7.78225	5.83669	5.83669	13.6189	9.72782	5.83669	3.89113	1.94556	13.6189	7.78225	3.89113	7.78225	9.72782	7.78225	3.89113	13.6189	13.6189	5.83669	3.89113
Nt16	30-40 Mb	5.16276	10.3255	6.45344	10.3255	9.03482	3.87207	6.45344	5.16276	9.03482	12.9069	6.45344	1.29069	14.1976	7.74413	5.16276	7.74413	7.74413	2.58138	10.3255
Nt16	40-50 Mb	3.34863	4.46483	4.46483	11.1621	7.81346	3.34863	4.46483	8.92967	5.58104	6.69725	14.5107	4.46483	7.81346	2.23242	7.81346	7.81346	6.69725	12.2783	2.23242
Nt16	50-60 Mb	3.44428	5.74046	3.44428	4.59237	5.74046	4.59237	3.44428	6.88855	9.18474	10.3328	3.44428	10.3328	6.88855	16.0733	2.29618	9.18474	14.9252	10.3328	9.18474
Nt16	60-70 Mb	3.42134	4.56178	11.4045	5.70223	4.56178	1.14045	2.28089	3.42134	2.28089	1.14045	13.6854	6.84268	4.56178	6.84268	10.264	2.28089	7.98312	7.98312	4.56178
Nt16	70-80 Mb	6.32671	7.38116	6.32671	9.49007	4.21781	4.21781	9.49007	5.27226	10.5445	6.32671	6.32671	16.8712	7.38116	7.38116	5.27226	3.16336	5.27226	9.49007	8.43562
Nt16	80-90 Mb	1.4374	15.8114	1.4374	10.0618	8.62441	4.3122	5.7496	5.7496	4.3122	5.7496	8.62441	5.7496	7.18701	1.4374	1.4374	4.3122	10.0618	4.3122	1.4374
Nt16	90- Mb	1.64131	4.92393	4.92393	4.92393	0	4.92393	9.84785	3.28262	3.28262	4.92393	9.84785	1.64131	11.4892	4.92393	3.28262	3.28262	1.64131	9.84785	11.4892
Nt17	0-10 Mb	5.96374	6.62638	2.65055	11.2648	4.63846	5.96374	5.3011	5.96374	7.28902	14.578	7.28902	6.62638	9.27693	10.6022	3.31319	11.2648	13.2528	9.27693	9.27693
Nt17	10-20 Mb	3.66513	8.90104	3.66513	3.66513	3.14154	6.28308	4.71231	3.14154	5.2359	5.75949	6.28308	3.14154	10.9954	3.66513	3.14154	6.80667	9.42463	9.42463	6.80667
Nt17	20-30 Mb	3.81811	4.77263	2.86358	8.59074	9.54526	3.81811	2.86358	5.72716	5.72716	7.63621	5.72716	5.72716	7.63621	2.86358	9.54526	3.81811	11.4543	4.77263	11.4543
Nt17	30-40 Mb	5.61977	7.49302	2.80988	10.3029	4.68314	0.936628	4.68314	5.61977	2.80988	9.36628	7.49302	6.55639	7.49302	5.61977	2.80988	5.61977	0.936628	11.2395	7.49302
Nt17	40-50 Mb	0.583019	6.99623	2.33208	4.08113	2.91509	3.49811	2.91509	6.41321	3.49811	2.91509	8.74528	4.08113	8.74528	4.66415	4.08113	8.74528	5.24717	8.74528	6.99623
Nt17	50-60 Mb	4.08457	8.16913	2.45074	11.4368	4.90148	4.90148	7.35222	4.08457	4.08457	9.80296	5.71839	4.08457	4.08457	4.90148	3.26765	1.63383	8.16913	7.35222	10.6199
Nt17	60-70 Mb	2.21902	6.65705	3.69836	7.39672	1.47934	1.47934	5.91738	7.39672	2.21902	5.17771	5.17771	4.43803	5.17771	6.65705	1.47934	4.43803	4.43803	7.39672	3.69836
Nt17	70-80 Mb	6.53154	12.3373	3.62863	7.98299	7.25726	1.45145	5.80581	7.25726	8.70872	7.25726	7.25726	6.53154	6.53154	5.80581	4.35436	5.80581	9.43444	16.6917	3.62863
Nt17	80-90 Mb	4.69065	6.56691	5.62878	10.3194	4.69065	4.69065	5.62878	5.62878	3.75252	5.62878	8.44317	15.0101	4.69065	4.69065	7.50504	6.56691	6.56691	5.62878	3.75252
Nt17	90-100 Mb	1.87904	8.76885	3.13173	6.26347	5.63712	7.51616	3.75808	5.63712	3.13173	5.01077	6.26347	3.13173	7.51616	6.26347	4.38443	3.13173	8.14251	21.2958	3.13173
Nt17	100-110 Mb	2.1477	5.36924	4.29539	6.98002	13.96	2.68462	6.98002	4.29539	3.75847	3.22155	5.36924	4.29539	4.83232	6.98002	1.61077	2.68462	8.05386	6.44309	2.68462
Nt17	110-120 Mb	9.25945	9.25945	5.14414	8.23062	4.11531	3.08648	8.23062	1.02883	5.14414	12.3459	4.11531	6.17297	3.08648	1.02883	3.08648	7.20179	7.20179	4.11531	10.2883
Nt17	120-130 Mb	4.0476	6.746	5.3968	4.0476	8.0952	2.6984	4.0476	4.0476	4.0476	10.7936	5.3968	9.4444	14.8412	10.7936	4.0476	4.0476	8.0952	10.7936	5.3968
Nt17	130-140 Mb	2.18282	5.09324	1.45521	5.09324	2.91042	3.63803	5.09324	13.8245	8.00367	9.45888	8.00367	6.54845	5.82085	8.00367	5.09324	5.09324	8.73127	5.09324	7.27606
Nt17	140-150 Mb	4.22263	8.023	5.06716	5.48942	6.33395	4.6449	7.17848	6.33395	5.91169	6.75621	6.33395	5.06716	5.06716	4.22263	2.53358	4.6449	7.60074	11.4011	8.44527
Nt17	150-160 Mb	3.1469	7.64248	2.24779	7.19292	3.59646	2.69734	6.74336	6.74336	3.59646	5.84425	3.59646	9.44071	3.59646	12.1381	5.39469	7.64248	5.39469	8.99115	4.94513
Nt17	160-170 Mb	4.63038	10.4184	1.92932	5.78797	5.78797	4.63038	6.94557	3.47278	6.17384	7.33143	3.47278	5.40211	3.85865	6.94557	3.08692	8.87489	8.10316	7.7173	4.63038
Nt17	170-180 Mb	7.30318	9.12897	3.65159	6.08598	2.43439	2.43439	5.47738	5.47738	5.47738	11.5634	7.91178	6.69458	7.30318	6.08598	5.47738	8.52038	10.3462	4.86879	3.65159
Nt17	180-190 Mb	2.41911	8.70878	3.87057	7.74114	2.90293	3.38675	4.35439	2.41911	8.22496	8.70878	3.87057	4.83821	5.80585	5.32203	5.80585	5.32203	9.1926	7.25732	5.32203
Nt17	190-200 Mb	2.70343	6.95169	3.86205	5.02066	5.02066	6.56548	7.33789	5.02066	6.95169	5.40687	6.95169	6.17928	7.33789	5.79307	3.08964	6.95169	10.0413	12.3586	6.56548
Nt17	200-210 Mb	5.54161	10.5291	1.66248	6.09577	6.64993	4.43329	4.43329	3.87913	4.43329	8.31241	4.43329	3.32497	12.7457	6.64993	3.87913	8.31241	12.1915	4.98745	4.98745
Nt17	210- Mb	5.29721	7.94581	6.62151	9.93226	6.62151	3.31075	4.63506	8.60796	5.95936	9.27011	9.27011	11.9187	10.5944	5.29721	5.95936	8.60796	6.62151	5.95936	10.5944
Nt18	0-10 Mb	7.22306	10.4333	4.01281	8.02562	14.4461	3.21025	8.02562	3.21025	7.22306	12.0384	5.61793	5.61793	12.841	8.02562	1.60512	3.21025	11.2359	8.82818	7.22306
Nt18	10-20 Mb	1.28289	7.69734	1.28289	10.2631	7.69734	6.41445	10.2631	5.13156	5.13156	14.1118	5.13156	3.84867	5.13156	3.84867	1.28289	7.69734	12.8289	8.98023	6.41445
Nt18	20-30 Mb	4.1324	9.64227	4.1324	9.64227	6.88734	1.37747	4.1324	4.1324	6.88734	11.0197	9.64227	4.1324	13.7747	2.75493	5.50987	1.37747	11.0197	6.88734	12.3972
Nt18	30-40 Mb	5.18968	9.08195	2.59484	11.6768	2.59484	6.4871	7.78452	5.18968	5.18968	9.08195	5.18968	5.18968	6.4871	5.18968	7.78452	6.4871	7.78452	11.6768	9.08195
Nt18	40-50 Mb	3.65698	9.14244	1.82849	2.74273	1.82849	2.74273	6.39971	3.65698	5.48546	4.57122	10.0567	6.39971	7.31395	10.0567	3.65698	3.65698	4.57122	7.31395	5.48546
Nt18	50-60 Mb	5.57041	12.9976	3.71361	11.1408	5.57041	0	1.8568	12.9976	9.28402	3.71361	11.1408	9.28402	7.42721	0	5.57041	1.8568	9.28402	12.9976	3.71361
Nt18	60-70 Mb	7.02968	11.2475	4.21781	21.089	2.81187	0	8.43562	7.02968	14.0594	12.6534	12.6534	1.40594	15.4653	4.21781	8.43562	9.84155	9.84155	11.2475	5.62374
Nt18	70-80 Mb	11.0721	9.49037	4.74518	7.90864	4.74518	4.74518	6.32691	1.58173	3.16346	6.32691	9.49037	7.90864	9.49037	7.90864	11.0721	9.49037	23.7259	14.2356	4.74518
Nt18	80-90 Mb	4.69431	6.57203	3.75545	5.63317	4.69431	8.44975	5.63317	3.75545	7.51089	3.75545	6.57203	10.3275	6.57203	2.81658	1.87772	10.3275	3.75545	9.38861	5.63317
Nt18	90-100 Mb	1.25221	11.2699	6.26104	7.51324	3.75662	6.26104	11.2699	8.76545	2.50441	10.0177	3.75662	7.51324	12.5221	11.2699	11.2699	5.00883	5.00883	17.5309	6.26104
Nt18	100-110 Mb	8.2316	17.2864	4.1158	4.93896	6.58528	3.29264	6.58528	4.93896	9.87793	3.29264	8.2316	5.76212	5.76212	5.76212	5.76212	7.40844	13.1706	14.8169	5.76212
Nt18	110- Mb	1.46015	1.46015	2.9203	8.76091	7.30076	8.76091	4.38046	2.9203	8.76091	10.2211	4.38046	8.76091	8.76091	5.84061	1.46015	7.30076	7.30076	4.38046	8.76091
Nt19	0-10 Mb	4.74251	4.74251	2.96407	4.74251	5.33533	11.2635	7.70658	4.74251	4.74251	6.52095	4.74251	4.74251	7.70658	6.52095	2.96407	5.92814	13.0419	6.52095	7.70658
Nt19	10-20 Mb	8.08691	7.18836	5.39127	13.4782	7.18836	7.18836	3.59418	6.28982	9.884	8.08691	4.49273	7.18836	6.28982	2.69564	0.898545	3.59418	14.3767	12.5796	9.884
Nt19	20-30 Mb	3.84915	3.84915	3.84915	8.66059	5.77373	3.84915	3.84915	1.92458	8.66059	7.6983	6.73602	9.62288	8.66059	3.84915	5.77373	8.66059	13.472	8.66059	5.77373
Nt19	30-40 Mb	4.11235	5.48313	1.37078	6.85392	5.48313	5.48313	5.48313	5.48313	2.74157	9.59548	8.2247	2.74157	1.37078	5.48313	5.48313	5.48313	9.59548	16.4494	9.59548
Nt19	40-50 Mb	4.15406	7.61578	4.8464	5.53875	4.8464	3.46172	4.15406	4.8464	4.15406	10.3852	4.8464	5.53875	8.30812	4.15406	2.76937	5.53875	8.30812	9.00046	2.76937
Nt19	50-60 Mb	5.92435	11.355	4.44326	10.3676	6.91174	1.97478	3.94956	5.92435	5.43065	4.93696	9.38021	6.41804	7.89913	3.45587	5.43065	3.94956	11.355	10.8613	7.89913
Nt19	60-70 Mb	7.47318	9.2525	4.62625	6.04971	6.04971	4.27039	6.40558	8.18491	6.40558	10.676	3.55866	5.33798	9.2525	6.04971	3.91452	6.76145	12.0994	9.60837	5.69385
Nt19	70-80 Mb	3.50631	7.65013	5.10009	6.05636	3.50631	4.14382	5.7376	7.65013	3.82507	6.05636	9.24391	3.82507	6.69387	4.14382	3.50631	3.18756	10.5189	8.92516	3.50631
Nt19	80-90 Mb	3.57141	10.3174	5.55553	9.12695	6.746	4.36506	6.34918	6.746	5.15871	5.95236	5.55553	6.34918	4.36506	8.3333	1.98412	3.17459	6.34918	7.93648	8.3333
Nt19	90-100 Mb	7.43985	10.2298	4.64991	12.0898	3.25494	3.71993	6.50987	3.71993	5.1149	4.64991	6.97486	8.83483	9.76481	10.6948	6.04488	3.71993	7.90484	6.50987	7.90484
Nt19	100-110 Mb	2.57725	4.63904	3.0927	3.86587	2.57725	3.35042	2.0618	1.80407	2.0618	3.60815	2.57725	2.0618	3.35042	2.31952	3.0927	3.0927	5.15449	4.63904	4.12359
Nt19	110-120 Mb	8.25849	7.22618	3.61309	7.22618	5.16156	4.6454	4.6454	5.67771	3.61309	9.80696	6.19387	4.6454	5.67771	8.25849	6.19387	10.3231	11.8716	9.80696	5.16156
Nt19	120-130 Mb	6.54769	4.91077	5.72923	7.77538	5.32	5.72923	4.91077	2.86461	6.13846	9.00307	7.36615	6.13846	10.2308	6.54769	6.13846	5.32	6.95692	11.8677	9.00307
Nt19	130-140 Mb	5.65078	8.28781	1.13016	6.40422	4.52063	4.52063	6.40422	4.52063	2.26031	4.52063	5.65078	4.52063	7.53438	3.76719	3.39047	5.65078	9.41797	5.27406	7.15766
Nt19	140-150 Mb	5.47378	10.9476	4.37903	8.21067	4.9264	6.56854	7.11592	2.73689	3.83165	6.56854	7.11592	8.21067	4.9264	6.02116	4.9264	7.11592	10.9476	12.5897	8.21067
Nt19	150- Mb	2.04123	7.14432	1.02062	6.1237	7.14432	3.06185	2.04123	8.16493	4.08247	4.08247	2.04123	1.02062	7.14432	1.02062	2.04123	5.10308	8.16493	7.14432	2.04123
Nt20	0-10 Mb	5.00613	13.7669	1.25153	3.7546	3.7546	2.50307	3.7546	6.25767	5.00613	8.76073	6.25767	5.00613	7.5092	3.7546	3.7546	5.00613	10.0123	8.76073	3.7546
Nt20	10-20 Mb	3.24963	9.74888	3.24963	8.93648	3.24963	3.24963	8.93648	5.68685	2.43722	4.87444	7.31166	8.12407	9.74888	4.87444	3.24963	8.12407	8.93648	10.5613	4.87444
Nt20	20-30 Mb	3.5826	8.35941	5.971	5.971	2.3884	3.5826	4.7768	1.1942	2.3884	8.35941	8.35941	3.5826	7.16521	4.7768	1.1942	4.7768	11.942	15.5246	2.3884
Nt20	30-40 Mb	3.53863	14.1545	8.84658	3.53863	3.53863	5.30795	12.3852	1.76932	3.53863	15.9238	5.30795	3.53863	8.84658	1.76932	8.84658	7.07727	14.1545	19.4625	10.6159
Nt20	40-50 Mb	6.04357	13.0944	6.04357	12.0871	4.02905	5.03631	5.03631	1.00726	12.0871	10.0726	6.04357	5.03631	10.0726	7.05084	7.05084	11.0799	14.1017	17.1235	4.02905
Nt20	50-60 Mb	6.56146	3.28073	6.56146	4.9211	8.20183	1.64037	8.20183	6.56146	4.9211	4.9211	4.9211	4.9211	6.56146	4.9211	1.64037	1.64037	18.044	14.7633	3.28073
Nt20	60-70 Mb	2.3347	10.5062	4.66941	4.66941	9.33881	5.83676	9.33881	4.66941	0	5.83676	8.17146	9.33881	3.50205	10.5062	5.83676	3.50205	8.17146	11.6735	1.16735
Nt20	70-80 Mb	6.59022	4.39348	0	2.19674	4.39348	0	6.59022	2.19674	4.39348	2.19674	2.19674	0	6.59022	6.59022	0	0	2.19674	4.39348	2.19674
Nt20	80-90 Mb	2.92269	10.7165	5.84539	5.84539	5.84539	3.89693	5.84539	5.84539	4.87116	10.7165	10.7165	6.81962	7.79385	5.84539	4.87116	9.74232	6.81962	10.7165	5.84539
Nt20	90-100 Mb	6.75123	5.90732	6.75123	5.90732	4.21952	4.21952	5.90732	6.75123	4.21952	6.75123	10.1268	5.06342	6.75123	5.06342	3.37561	3.37561	15.1903	6.75123	5.06342
Nt20	100- Mb	10.0459	5.02294	10.0459	13.3945	5.02294	11.7202	6.69725	11.7202	6.69725	18.4174	10.0459	13.3945	10.0459	13.3945	11.7202	6.69725	8.37156	11.7202	8.37156
Nt21	0-10 Mb	3.64169	5.46254	3.64169	11.8355	7.28339	1.82085	5.46254	5.46254	5.46254	12.7459	3.64169	2.73127	6.37296	2.73127	3.64169	6.37296	6.37296	6.37296	4.55212
Nt21	10-20 Mb	2.59595	10.3838	3.89393	15.5757	6.48988	2.59595	3.89393	7.78786	3.89393	3.89393	3.89393	6.48988	3.89393	5.19191	1.29798	9.08584	15.5757	15.5757	3.89393
Nt21	20-30 Mb	3.11556	4.15407	8.30815	3.11556	7.26963	5.19259	5.19259	4.15407	14.5393	8.30815	6.23111	5.19259	12.4622	4.15407	6.23111	4.15407	15.5778	6.23111	13.5007
Nt21	30-40 Mb	4.90124	9.80248	4.90124	4.90124	1.63375	1.63375	3.26749	4.90124	8.16873	6.53499	4.90124	1.63375	1.63375	8.16873	4.90124	4.90124	4.90124	4.90124	16.3375
Nt21	40-50 Mb	4.8409	14.5227	3.22726	9.68179	9.68179	1.61363	1.61363	8.06816	1.61363	6.45453	9.68179	6.45453	3.22726	4.8409	6.45453	16.1363	8.06816	12.9091	4.8409
Nt21	50-60 Mb	3.34466	6.02039	2.67573	6.68932	4.01359	4.68252	4.68252	3.34466	4.01359	3.34466	6.02039	4.01359	8.69612	4.68252	2.0068	2.0068	10.034	8.69612	4.68252
Nt21	60-70 Mb	6.65624	6.65624	5.54687	9.42967	2.77343	2.21875	2.77343	4.99218	8.3203	8.3203	3.32812	6.10155	6.65624	1.66406	3.88281	6.65624	8.3203	9.98436	9.42967
Nt21	70-80 Mb	5.23776	9.8208	8.51136	7.20192	6.5472	3.2736	5.89248	4.58304	4.58304	5.23776	4.58304	5.23776	4.58304	3.2736	3.2736	9.16608	10.4755	10.4755	6.5472
Nt21	80- Mb	4.80515	3.20343	3.20343	3.20343	0	0	1.60172	1.60172	3.20343	4.80515	3.20343	3.20343	0	1.60172	1.60172	0	8.00859	3.20343	0
Nt22	0-10 Mb	8.81953	12.3473	3.52781	4.70375	10.5834	2.35188	5.29172	4.70375	4.11578	5.29172	7.05563	6.46766	11.1714	10.5834	3.52781	6.46766	9.4075	9.99547	6.46766
Nt22	10-20 Mb	7.07027	4.71352	4.32072	8.24865	5.10631	5.10631	6.28469	4.32072	6.67748	7.46307	9.03424	7.85586	8.64145	8.64145	3.14234	4.71352	8.64145	10.2126	5.8919
Nt22	20-30 Mb	3.69349	10.4649	6.7714	8.61814	5.54023	6.15582	4.92465	5.54023	3.07791	8.61814	8.00256	4.92465	9.84931	8.00256	3.69349	5.54023	5.54023	11.0805	8.61814
Nt22	30-40 Mb	3.23787	8.09468	3.23787	9.71361	2.4284	3.23787	6.47574	2.4284	0.809468	5.66627	8.90414	6.47574	3.23787	2.4284	4.04734	4.85681	9.71361	9.71361	6.47574
Nt22	40-50 Mb	5.09771	9.629	1.13282	4.53129	7.36335	4.53129	2.26565	5.09771	3.96488	6.79694	6.23053	4.53129	9.06259	4.53129	6.79694	7.36335	6.79694	8.49618	7.36335
Nt22	50-60 Mb	1.43684	12.2132	3.59211	2.87369	5.74737	4.31053	5.74737	10.0579	3.59211	7.18422	5.74737	5.74737	8.62106	3.59211	5.02895	5.02895	4.31053	11.4947	4.31053
Nt22	60-70 Mb	2.78765	12.5444	2.78765	6.96913	6.96913	5.5753	11.1506	2.78765	5.5753	2.78765	8.36295	6.96913	6.96913	5.5753	2.78765	4.18148	8.36295	12.5444	4.18148
Nt22	70-80 Mb	4.98878	9.97755	6.6517	9.97755	11.6405	3.32585	8.31463	6.6517	3.32585	8.31463	11.6405	6.6517	9.97755	14.9663	4.98878	11.6405	14.9663	6.6517	16.6293
Nt22	80-90 Mb	9.15441	10.9853	3.66176	4.5772	3.66176	4.5772	1.83088	1.83088	0.915441	9.15441	8.23897	10.0698	11.9007	4.5772	1.83088	10.0698	14.6471	10.9853	9.15441
Nt22	90-100 Mb	6.73928	5.89687	3.36964	3.36964	2.52723	6.73928	6.73928	2.52723	2.52723	9.26651	7.58169	1.68482	10.9513	5.05446	0	10.9513	7.58169	10.1089	5.89687
Nt22	100-110 Mb	3.79408	9.21419	2.71006	7.04615	7.58816	5.96212	5.96212	4.33609	7.58816	10.8402	5.96212	7.58816	7.04615	4.33609	3.79408	8.13017	10.2982	9.21419	10.2982
Nt22	110-120 Mb	6.48691	12.9738	2.1623	12.9738	6.48691	8.64921	6.48691	4.3246	0	12.9738	17.2984	12.9738	10.8115	2.1623	6.48691	6.48691	6.48691	10.8115	8.64921
Nt22	120-130 Mb	3.08794	7.2052	4.11726	8.23452	6.17589	7.2052	4.11726	5.14657	7.2052	10.2931	8.23452	5.14657	8.23452	4.11726	3.08794	5.14657	9.26383	8.23452	3.08794
Nt22	130-140 Mb	6.01956	3.00978	4.51467	3.00978	7.52445	7.52445	7.52445	4.51467	3.00978	3.00978	15.0489	6.01956	1.50489	3.00978	0	1.50489	13.544	9.02935	4.51467
Nt22	140-150 Mb	7.11035	17.0648	1.42207	4.26621	4.26621	2.84414	2.84414	1.42207	7.11035	7.11035	2.84414	4.26621	8.53242	5.68828	2.84414	4.26621	11.3766	9.95449	5.68828
Nt22	150-160 Mb	4.4216	12.1594	4.4216	6.6324	8.8432	0	5.527	4.4216	7.7378	6.6324	8.8432	5.527	5.527	5.527	5.527	4.4216	12.1594	12.1594	3.3162
Nt22	160- Mb	3.24454	11.3559	6.48908	17.845	8.11135	4.86681	11.3559	12.9782	3.24454	6.48908	4.86681	3.24454	11.3559	0	6.48908	3.24454	12.9782	12.9782	4.86681
Nt23	0-10 Mb	4.59671	8.17194	4.08597	8.68268	5.61821	10.7257	5.61821	9.19343	5.10746	12.7687	7.66119	5.61821	8.17194	11.2364	3.57522	9.70418	8.17194	10.7257	6.6397
Nt23	10-20 Mb	2.12514	11.157	2.65642	5.31285	3.18771	3.71899	2.65642	4.78156	9.56312	4.25028	1.59385	8.50056	9.03184	7.43799	3.71899	7.96927	9.03184	7.43799	4.25028
Nt23	20-30 Mb	5.66071	6.68993	3.60227	8.74837	5.66071	4.11688	3.08766	4.63149	4.63149	6.68993	7.20454	7.20454	4.63149	5.66071	6.17532	8.23376	8.23376	7.20454	5.66071
Nt23	30-40 Mb	3.85039	7.15072	5.50055	12.1012	5.50055	3.85039	2.20022	8.80088	6.05061	7.15072	11.5512	6.60066	4.40044	6.60066	3.85039	6.05061	11.0011	10.451	4.40044
Nt23	40-50 Mb	6.67	6.11417	4.44667	8.3375	2.22333	6.11417	5.0025	6.67	7.78167	7.78167	6.67	7.78167	11.6725	4.44667	6.67	5.55833	6.67	8.3375	6.67
Nt23	50-60 Mb	4.1673	9.26067	4.63034	5.09337	4.63034	4.1673	7.87157	4.1673	6.48247	6.94551	7.40854	4.63034	5.5564	2.7782	4.63034	4.63034	9.26067	6.01944	7.40854
Nt23	60-70 Mb	2.47364	5.77182	2.47364	5.77182	4.12273	4.12273	4.12273	0.824545	6.59636	9.89454	4.12273	2.47364	8.24545	7.42091	9.07	4.12273	7.42091	14.8418	7.42091
Nt23	70-80 Mb	1.92263	5.7679	1.92263	8.65185	4.80658	6.72922	1.92263	7.69053	9.61317	2.88395	8.65185	2.88395	13.4584	2.88395	3.84527	4.80658	12.4971	6.72922	5.7679
Nt23	80-90 Mb	6.80235	9.52329	5.44188	4.08141	2.72094	4.08141	2.72094	2.72094	9.52329	8.16282	5.44188	6.80235	19.0466	4.08141	2.72094	6.80235	14.9652	17.6861	1.36047
Nt23	90-100 Mb	4.70535	10.3518	2.82321	5.64642	2.82321	0.94107	1.88214	4.70535	5.64642	4.70535	3.76428	5.64642	6.58749	11.2928	2.82321	7.52856	6.58749	5.64642	3.76428
Nt23	100-110 Mb	3.74366	4.4924	2.99493	8.23606	2.2462	8.23606	2.99493	8.23606	2.99493	8.98479	5.98986	2.99493	8.23606	6.73859	2.2462	2.2462	6.73859	5.98986	2.2462
Nt23	110-120 Mb	2.66479	6.3955	2.13183	9.59325	9.59325	4.26367	2.66479	5.86254	6.92846	4.26367	9.06029	4.79662	9.59325	5.32958	3.73071	6.92846	13.8569	11.1921	7.99437
Nt23	120- Mb	5.59933	6.39923	3.19962	5.59933	3.99952	7.99904	4.79942	11.1987	7.19914	4.79942	3.99952	3.19962	6.39923	7.19914	4.79942	4.79942	7.19914	10.3988	9.59885
Nt24	0-10 Mb	5.58594	11.6016	3.86719	6.01563	3.00782	5.58594	3.4375	3.00782	4.29688	8.59376	5.15626	5.15626	7.3047	6.44532	3.00782	6.01563	8.16407	7.73438	5.58594
Nt24	10-20 Mb	5.56535	8.13398	2.56863	7.27777	5.13725	5.56535	8.56208	5.56535	4.28104	7.70588	2.56863	4.70915	5.56535	3.85294	3.85294	6.42156	10.2745	5.99346	7.70588
Nt24	20-30 Mb	5.22964	4.42508	5.22964	8.44788	8.0456	4.82736	7.64332	7.24104	4.0228	6.43648	4.82736	6.43648	8.44788	9.65472	3.62052	3.62052	6.83876	10.4593	5.63192
Nt24	30-40 Mb	3.1411	10.7695	3.58983	8.07711	6.2822	4.93601	4.93601	6.2822	4.48728	5.38474	7.62838	8.52584	4.93601	5.83347	4.03855	4.03855	12.1157	11.6669	1.79491
Nt24	40-50 Mb	5.77922	5.25384	5.25384	8.40614	6.30461	4.20307	4.20307	3.1523	4.72846	5.25384	4.72846	5.25384	4.72846	6.30461	2.10154	5.25384	8.40614	12.0838	8.40614
Nt24	50-60 Mb	3.93088	10.108	5.05399	11.7927	2.24622	6.1771	3.36933	3.93088	6.73866	6.73866	6.73866	5.05399	7.86177	3.93088	5.05399	8.98488	7.30021	8.42332	6.73866
Nt24	60-70 Mb	6.45078	10.7513	2.15026	7.52591	3.22539	5.37565	4.30052	6.45078	9.67617	7.52591	8.60104	7.52591	5.37565	4.30052	4.30052	7.52591	11.8264	8.60104	16.127
Nt24	70-80 Mb	7.25584	12.0931	7.25584	4.83723	2.41861	7.25584	0	7.25584	0	9.67445	4.83723	14.5117	14.5117	7.25584	0	9.67445	12.0931	12.0931	7.25584
Nt24	80-90 Mb	3.62516	14.5006	10.8755	8.4587	10.8755	4.83354	10.8755	4.83354	6.04193	6.04193	8.4587	6.04193	14.5006	6.04193	6.04193	3.62516	8.4587	14.5006	3.62516
Nt24	90-100 Mb	1.75215	6.42456	1.75215	8.17671	4.08836	4.08836	1.1681	1.75215	5.84051	5.84051	2.92025	4.67241	11.097	8.76076	4.08836	5.84051	11.097	6.42456	8.17671
Nt24	100-110 Mb	8.1984	11.1264	4.0992	5.2704	1.7568	5.2704	1.7568	6.4416	4.0992	2.3424	5.856	2.928	7.0272	2.928	2.3424	8.1984	5.856	5.856	6.4416
Nt24	110- Mb	7.72667	13.5217	5.31208	3.86333	5.31208	6.76084	4.34625	5.795	4.34625	8.6925	5.795	5.795	6.76084	4.82917	1.44875	6.27792	7.72667	6.76084	9.17542
